# Supplementary material for: N-(2-Methyl­phen­yl)-6-(1H-pyrazol-1-yl)pyridazin-3-amine
Source: Acta Crystallogr Sect E Struct Rep Online. 2009 Jun 20;65(Pt 7):o1628. doi: 10.1107/S1600536809022867 (PMC2969459; doi:10.1107/S1600536809022867)
Supplement: Supplementary file 1 [file e-65-o1628-sup1.cif]

##############################################################################
###                                                                        ###
###        Electronic paper (Acta Crystallographica Section E)             ###
###                                                                        ###
##############################################################################
#                                                                            #
# This CIF contains the data in a paper accepted for publication in Acta     #
# Crystallographica Section E. It conforms to the requirements of Notes      #
# for Authors for Section E, and has been peer reviewed under the auspices   #
# of the IUCr Commission on Journals.                                        #
#                                                                            #
# Full details of the Crystallographic Information File format               #
# are given in the paper "The Crystallographic Information File (CIF):       #
# a New Standard Archive File for Crystallography" by S. R. Hall, F. H.      #
# Allen and I. D. Brown [Acta Cryst. (1991), A47, 655-685].                  #
#                                                                            #
# The current version of the core CIF dictionary is obtainable from          #
# ftp://ftp.iucr.org/pub/cif_core.dic. The current version number is 2.4.    #
#                                                                            #
# Software is freely available for graphical display of the structure(s) in  #
# this CIF.  For information consult the CIF home page http://www.iucr.org/  #
# cif/home.html                                                              #
#                                                                            #
# This file may be used for bona fide research purposes within the           #
# scientific community so long as proper attribution is given to the journal # 
# article from which it was obtained.                                        #
#                                                                            #
##############################################################################
                                             
data_global
_audit_creation_method     ?
_journal_date_recd_electronic     2009-06-04
_journal_date_accepted     2009-06-14
_journal_name_full     'Acta Crystallographica, Section E'
_journal_year     2009
_journal_volume     65
_journal_issue      7
_journal_page_first     o1628
_journal_page_last     o1628
_journal_paper_category     QO
_journal_coeditor_code     ZL2217
_publ_contact_author
;
Muhammad Nawaz Tahir
University of Sargodha
Department of Physics
Sargodha
Pakistan
;
_publ_contact_author_email     'dmntahir_uos@yahoo.com'
_publ_contact_author_fax     '0092 48 32 22 121'
_publ_contact_author_phone     '0092 48 92 30 914'
_publ_section_title
;
<i>N</i>-(2-Methylphenyl)-6-(1<i>H</i>-pyrazol-1-yl)pyridazin-3-amine
;
loop_
    _publ_author_name
    _publ_author_address
    'Ather, Abdul Qayyum'
;
Department of Chemistry
Islamia University
Bahawalpur
Pakistan
and
Applied Chemistry Research Center
PCSIR Laboratories complex
Lahore 54600
Pakistan
;
    'Tahir, M. Nawaz'
;
Department of Physics
University of Sargodha
Sargodha
Pakistan
;
    'Misbahul Ain Khan'
;
Department of Chemistry
Islamia University
Bahawalpur
Pakistan
;
    'Athar, Muhammad Makshoof'
;
Institute of Chemistry
University of the Punjab
Lahore
Pakistan
;
data_I
_audit_creation_method     SHELXL-97
_chemical_name_systematic
;
<i>N</i>-(2-Methylphenyl)-6-(1<i>H</i>-pyrazol-1-yl)pyridazin-3-amine
;
_chemical_name_common     ?
_chemical_formula_moiety     'C14 H13 N5'
_chemical_formula_sum     'C14 H13 N5'
_chemical_formula_iupac     'C14 H13 N5'
_chemical_formula_weight     251.29
_symmetry_cell_setting     monoclinic
_symmetry_space_group_name_H-M     'C c'
_symmetry_space_group_name_Hall     'C -2yc'
loop_
    _symmetry_equiv_pos_site_id
    _symmetry_equiv_pos_as_xyz
    1 x,y,z
    2 x,-y,1/2+z
    3 1/2+x,1/2+y,z
    4 1/2+x,1/2-y,1/2+z
_cell_length_a     16.548(5)
_cell_length_b     19.639(4)
_cell_length_c     8.015(5)
_cell_angle_alpha     90
_cell_angle_beta     99.619(5)
_cell_angle_gamma     90
_cell_volume     2568.1(19)
_cell_formula_units_Z     8
_cell_measurement_reflns_used     2920
_cell_measurement_theta_min     2.07
_cell_measurement_theta_max     28.35
_cell_measurement_temperature     296(2)
_exptl_crystal_description     prismatic
_exptl_crystal_colour     white
_exptl_crystal_size_max     0.24
_exptl_crystal_size_mid     0.20
_exptl_crystal_size_min     0.18
_exptl_crystal_density_diffrn     1.300
_exptl_crystal_density_meas     ?
_exptl_crystal_density_method     'not measured'
_exptl_crystal_F_000     1056
_exptl_absorpt_coefficient_mu     0.083
_exptl_absorpt_correction_type     multi-scan
_exptl_absorpt_process_details     '(SADABS; Bruker, 2005)'
_exptl_absorpt_correction_T_min     0.982
_exptl_absorpt_correction_T_max     0.988
_exptl_special_details
;
;
_diffrn_ambient_temperature     296(2)
_diffrn_radiation_type     MoK\a
_diffrn_radiation_wavelength     0.71073
_diffrn_radiation_source     'fine-focus sealed tube'
_diffrn_radiation_monochromator     graphite
_diffrn_measurement_device_type     'Bruker Kappa APEXII CCD'
_diffrn_measurement_method     \w
_diffrn_detector_area_resol_mean     7.40
_diffrn_reflns_number     13833
_diffrn_reflns_av_R_equivalents     0.0416
_diffrn_reflns_av_sigmaI/netI     0.0466
_diffrn_reflns_theta_min     2.07
_diffrn_reflns_theta_max     28.35
_diffrn_reflns_theta_full     28.35
_diffrn_measured_fraction_theta_max     0.999
_diffrn_measured_fraction_theta_full     0.999
_diffrn_reflns_limit_h_min     -22
_diffrn_reflns_limit_h_max     22
_diffrn_reflns_limit_k_min     -24
_diffrn_reflns_limit_k_max     26
_diffrn_reflns_limit_l_min     -8
_diffrn_reflns_limit_l_max     10
_diffrn_standards_number     0
_diffrn_standards_interval_count     ?
_diffrn_standards_interval_time     ?
_diffrn_standards_decay_%     ?
_refine_special_details
;
Refinement of <i>F</i>^2^ against ALL reflections. The weighted <i>R</i>-factor
<i>wR</i> and goodness of fit <i>S</i> are based on <i>F</i>^2^, conventional
<i>R</i>-factors <i>R</i> are based on <i>F</i>, with <i>F</i> set to zero for
negative <i>F</i>^2^. The threshold expression of <i>F</i>^2^ >
\s(<i>F</i>^2^) is used only for calculating <i>R</i>-factors(gt) <i>etc</i>.
and is not relevant to the choice of reflections for refinement.
<i>R</i>-factors based on <i>F</i>^2^ are statistically about twice as large
as those based on <i>F</i>, and <i>R</i>- factors based on ALL data will be
even larger.
;
_reflns_number_total     3209
_reflns_number_gt     1716
_reflns_threshold_expression     I>2\s(I)
_refine_ls_structure_factor_coef     Fsqd
_refine_ls_matrix_type     full
_refine_ls_R_factor_all     0.1306
_refine_ls_R_factor_gt     0.0625
_refine_ls_wR_factor_gt     0.1370
_refine_ls_wR_factor_ref     0.1674
_refine_ls_goodness_of_fit_ref     1.015
_refine_ls_restrained_S_all     1.015
_refine_ls_number_reflns     3209
_refine_ls_number_parameters     303
_refine_ls_number_restraints     2
_refine_ls_hydrogen_treatment     constr
_refine_ls_weighting_scheme     calc
_refine_ls_weighting_details
          'calc w=1/[\s^2^(Fo^2^)+(0.056P)^2^+2.2381P] where P=(Fo^2^+2Fc^2^)/3'
_atom_sites_solution_hydrogens     geom
_atom_sites_solution_primary     direct
_atom_sites_solution_secondary     difmap
_refine_ls_shift/su_max     0.000
_refine_ls_shift/su_mean     0.000
_refine_diff_density_max     0.404
_refine_diff_density_min     -0.324
loop_
    _atom_type_symbol
    _atom_type_description
    _atom_type_scat_dispersion_real
    _atom_type_scat_dispersion_imag
    _atom_type_scat_source
    'C' 'C' 0.0033 0.0016
                         'International Tables Vol C Tables 4.2.6.8 and 6.1.1.4'
    'H' 'H' 0.0000 0.0000
                         'International Tables Vol C Tables 4.2.6.8 and 6.1.1.4'
    'N' 'N' 0.0061 0.0033
                         'International Tables Vol C Tables 4.2.6.8 and 6.1.1.4'
_computing_data_collection     'APEX2 (Bruker, 2007)'
_computing_cell_refinement     'SAINT (Bruker, 2007)'
_computing_data_reduction     'SAINT (Bruker, 2007)'
_computing_structure_solution     'SHELXS97 (Sheldrick, 2008)'
_computing_structure_refinement     'SHELXL97 (Sheldrick, 2008)'
_computing_molecular_graphics
                  'ORTEP-3 for Windows (Farrugia, 1997) and PLATON (Spek, 2009)'
_computing_publication_material
;
WinGX (Farrugia, 1999) and PLATON (Spek, 2009)
;
loop_
    _atom_site_type_symbol
    _atom_site_label
    _atom_site_fract_x
    _atom_site_fract_y
    _atom_site_fract_z
    _atom_site_U_iso_or_equiv
    _atom_site_adp_type
    _atom_site_calc_flag
    _atom_site_refinement_flags
    _atom_site_occupancy
    _atom_site_disorder_assembly
    _atom_site_disorder_group
    N N1 0.3430(2) 0.3434(2) 0.7950(6) 0.0617(12) Uani d . 1 . .
    H H1 0.3887 0.3649 0.8034 0.074 Uiso calc R 1 . .
    N N2 0.4170(2) 0.2448(2) 0.8037(6) 0.0629(12) Uani d . 1 . .
    N N3 0.4249(2) 0.1762(2) 0.8272(6) 0.0640(12) Uani d . 1 . .
    N N4 0.3754(3) 0.0702(2) 0.8745(6) 0.0615(12) Uani d . 1 . .
    N N5 0.3154(3) 0.0302(3) 0.9209(8) 0.0904(18) Uani d . 1 . .
    N N6 0.0751(3) 0.1921(2) 0.2213(6) 0.0609(12) Uani d . 1 . .
    H H6A 0.0288 0.2129 0.2121 0.073 Uiso calc R 1 . .
    N N7 0.0075(2) 0.0924(2) 0.2451(5) 0.0562(11) Uani d . 1 . .
    N N8 0.0015(2) 0.0239(2) 0.2363(6) 0.0544(10) Uani d . 1 . .
    N N9 0.0521(2) -0.08308(18) 0.1990(5) 0.0522(10) Uani d . 1 . .
    N N10 0.1036(3) -0.1245(2) 0.1338(6) 0.0680(13) Uani d . 1 . .
    C C1 0.2696(3) 0.3825(2) 0.7595(6) 0.0499(11) Uani d . 1 . .
    C C2 0.2655(3) 0.4452(2) 0.8362(6) 0.0567(13) Uani d . 1 . .
    C C3 0.1903(4) 0.4801(3) 0.7933(8) 0.0714(16) Uani d . 1 . .
    H H3 0.1850 0.5229 0.8401 0.086 Uiso calc R 1 . .
    C C4 0.1249(4) 0.4537(3) 0.6860(9) 0.0779(17) Uani d . 1 . .
    H H4 0.0762 0.4781 0.6631 0.093 Uiso calc R 1 . .
    C C5 0.1306(3) 0.3920(3) 0.6125(8) 0.0714(15) Uani d . 1 . .
    H H5 0.0863 0.3739 0.5390 0.086 Uiso calc R 1 . .
    C C6 0.2032(3) 0.3570(3) 0.6494(7) 0.0556(12) Uani d . 1 . .
    H H6 0.2078 0.3149 0.5988 0.067 Uiso calc R 1 . .
    C C7 0.3362(4) 0.4739(3) 0.9540(8) 0.0779(18) Uani d . 1 . .
    H H7A 0.3461 0.4469 1.0552 0.117 Uiso calc R 1 . .
    H H7B 0.3241 0.5199 0.9823 0.117 Uiso calc R 1 . .
    H H7C 0.3840 0.4735 0.9008 0.117 Uiso calc R 1 . .
    C C8 0.3467(3) 0.2744(2) 0.8169(6) 0.0521(12) Uani d . 1 . .
    C C9 0.2804(3) 0.2371(3) 0.8593(7) 0.0613(14) Uani d . 1 . .
    H H9 0.2325 0.2590 0.8752 0.074 Uiso calc R 1 . .
    C C10 0.2878(3) 0.1693(3) 0.8763(7) 0.0599(14) Uani d . 1 . .
    H H10 0.2443 0.1425 0.8979 0.072 Uiso calc R 1 . .
    C C11 0.3625(3) 0.1409(3) 0.8603(7) 0.0556(12) Uani d . 1 . .
    C C12 0.4397(4) 0.0335(3) 0.8451(9) 0.0790(17) Uani d . 1 . .
    H H12 0.4871 0.0504 0.8118 0.095 Uiso calc R 1 . .
    C C13 0.4230(5) -0.0330(3) 0.8729(11) 0.098(2) Uani d . 1 . .
    H H13 0.4560 -0.0707 0.8636 0.117 Uiso calc R 1 . .
    C C14 0.3461(5) -0.0318(4) 0.9180(11) 0.105(3) Uani d . 1 . .
    H H14 0.3187 -0.0707 0.9437 0.126 Uiso calc R 1 . .
    C C15 0.1471(2) 0.23170(19) 0.2472(5) 0.0810(8) Uani d G 1 . .
    C C16 0.1493(2) 0.2952(2) 0.1713(5) 0.0810(8) Uani d G 1 . .
    C C17 0.2214(2) 0.33286(16) 0.1961(5) 0.0810(8) Uani d G 1 . .
    H H17 0.2229 0.3753 0.1453 0.097 Uiso calc R 1 . .
    C C18 0.2913(2) 0.30707(19) 0.2966(6) 0.0810(8) Uani d G 1 . .
    H H18 0.3395 0.3323 0.3131 0.097 Uiso calc R 1 . .
    C C19 0.2891(2) 0.2436(2) 0.3724(5) 0.0810(8) Uani d G 1 . .
    H H19 0.3358 0.2263 0.4397 0.097 Uiso calc R 1 . .
    C C20 0.2170(2) 0.20591(16) 0.3477(5) 0.0810(8) Uani d G 1 . .
    H H20 0.2155 0.1634 0.3984 0.097 Uiso calc R 1 . .
    C C21 0.0748(5) 0.3242(3) 0.0633(10) 0.104(3) Uani d . 1 . .
    H H21A 0.0527 0.2915 -0.0212 0.156 Uiso calc R 1 . .
    H H21B 0.0894 0.3649 0.0093 0.156 Uiso calc R 1 . .
    H H21C 0.0344 0.3347 0.1326 0.156 Uiso calc R 1 . .
    C C22 0.0745(3) 0.1232(2) 0.2100(6) 0.0515(12) Uani d . 1 . .
    C C23 0.1379(3) 0.0856(3) 0.1572(7) 0.0599(13) Uani d . 1 . .
    H H23 0.1829 0.1076 0.1264 0.072 Uiso calc R 1 . .
    C C24 0.1322(3) 0.0166(3) 0.1517(6) 0.0551(13) Uani d . 1 . .
    H H24 0.1734 -0.0102 0.1202 0.066 Uiso calc R 1 . .
    C C25 0.0619(3) -0.0118(2) 0.1954(6) 0.0466(11) Uani d . 1 . .
    C C26 -0.0083(4) -0.1183(3) 0.2518(9) 0.084(2) Uani d . 1 . .
    H H26 -0.0511 -0.1002 0.2995 0.101 Uiso calc R 1 . .
    C C27 0.0043(4) -0.1848(3) 0.2232(10) 0.085(2) Uani d . 1 . .
    H H27 -0.0270 -0.2218 0.2470 0.102 Uiso calc R 1 . .
    C C28 0.0737(4) -0.1854(3) 0.1509(9) 0.0819(19) Uani d . 1 . .
    H H28 0.0973 -0.2250 0.1173 0.098 Uiso calc R 1 . .
loop_
    _atom_site_aniso_label
    _atom_site_aniso_U_11
    _atom_site_aniso_U_22
    _atom_site_aniso_U_33
    _atom_site_aniso_U_12
    _atom_site_aniso_U_13
    _atom_site_aniso_U_23
    N1 0.045(2) 0.044(2) 0.096(3) -0.0036(19) 0.011(2) -0.006(2)
    N2 0.045(2) 0.044(2) 0.100(4) -0.0009(18) 0.010(2) -0.001(2)
    N3 0.046(2) 0.048(3) 0.098(3) -0.001(2) 0.011(2) 0.003(2)
    N4 0.050(2) 0.050(3) 0.082(3) -0.005(2) 0.002(2) 0.005(2)
    N5 0.067(3) 0.064(4) 0.136(5) -0.015(3) 0.005(3) 0.024(3)
    N6 0.054(2) 0.038(2) 0.091(3) 0.001(2) 0.013(2) -0.002(2)
    N7 0.047(2) 0.043(3) 0.079(3) 0.0015(19) 0.015(2) -0.006(2)
    N8 0.042(2) 0.041(2) 0.081(3) -0.0020(18) 0.014(2) -0.005(2)
    N9 0.050(2) 0.040(2) 0.067(3) 0.0012(19) 0.010(2) -0.003(2)
    N10 0.068(3) 0.044(3) 0.097(4) 0.006(2) 0.027(3) -0.007(2)
    C1 0.052(3) 0.039(3) 0.062(3) 0.000(2) 0.020(2) 0.002(2)
    C2 0.074(3) 0.042(3) 0.063(3) -0.005(3) 0.037(3) 0.001(2)
    C3 0.099(5) 0.046(3) 0.079(4) 0.013(3) 0.043(4) 0.000(3)
    C4 0.069(4) 0.078(4) 0.090(5) 0.023(3) 0.024(3) 0.017(4)
    C5 0.060(3) 0.069(4) 0.087(4) 0.003(3) 0.018(3) 0.005(3)
    C6 0.056(3) 0.044(3) 0.069(3) 0.004(2) 0.018(2) -0.001(2)
    C7 0.096(4) 0.064(4) 0.080(4) -0.021(3) 0.032(3) -0.016(3)
    C8 0.048(3) 0.047(3) 0.059(3) -0.006(2) 0.004(2) 0.001(2)
    C9 0.057(3) 0.056(3) 0.076(4) 0.009(3) 0.027(3) 0.008(3)
    C10 0.052(3) 0.062(3) 0.068(4) -0.008(3) 0.016(3) 0.010(3)
    C11 0.052(3) 0.047(3) 0.068(3) -0.005(2) 0.010(2) 0.006(2)
    C12 0.069(4) 0.059(4) 0.108(5) 0.004(3) 0.011(3) -0.008(3)
    C13 0.094(5) 0.060(4) 0.126(6) 0.008(4) -0.018(4) 0.007(4)
    C14 0.083(5) 0.053(4) 0.166(8) -0.017(4) -0.019(5) 0.033(4)
    C15 0.0806(16) 0.0625(15) 0.112(2) -0.0139(12) 0.0506(16) -0.0222(14)
    C16 0.0806(16) 0.0625(15) 0.112(2) -0.0139(12) 0.0506(16) -0.0222(14)
    C17 0.0806(16) 0.0625(15) 0.112(2) -0.0139(12) 0.0506(16) -0.0222(14)
    C18 0.0806(16) 0.0625(15) 0.112(2) -0.0139(12) 0.0506(16) -0.0222(14)
    C19 0.0806(16) 0.0625(15) 0.112(2) -0.0139(12) 0.0506(16) -0.0222(14)
    C20 0.0806(16) 0.0625(15) 0.112(2) -0.0139(12) 0.0506(16) -0.0222(14)
    C21 0.154(7) 0.066(4) 0.103(6) 0.021(5) 0.053(5) 0.023(4)
    C22 0.048(3) 0.047(3) 0.061(3) -0.006(2) 0.013(2) 0.001(2)
    C23 0.055(3) 0.054(3) 0.077(4) -0.005(3) 0.028(3) 0.002(3)
    C24 0.047(3) 0.052(3) 0.071(3) 0.003(2) 0.022(2) -0.008(3)
    C25 0.042(2) 0.046(3) 0.051(3) 0.003(2) 0.007(2) -0.005(2)
    C26 0.070(4) 0.052(4) 0.139(6) 0.005(3) 0.044(4) 0.011(3)
    C27 0.079(4) 0.043(3) 0.136(6) -0.003(3) 0.025(4) 0.001(3)
    C28 0.077(4) 0.046(4) 0.123(6) 0.008(3) 0.017(4) -0.011(3)
_geom_special_details
;
All e.s.d.'s (except the e.s.d. in the dihedral angle between two l.s. planes)
are estimated using the full covariance matrix. The cell e.s.d.'s are taken
into account individually in the estimation of e.s.d.'s in distances, angles
and torsion angles; correlations between e.s.d.'s in cell parameters are only
used when they are defined by crystal symmetry. An approximate (isotropic)
treatment of cell e.s.d.'s is used for estimating e.s.d.'s involving l.s.
planes.
;
loop_
    _geom_bond_atom_site_label_1
    _geom_bond_atom_site_label_2
    _geom_bond_site_symmetry_2
    _geom_bond_distance
    _geom_bond_publ_flag
    N1 C8 . 1.366(6) no
    N1 C1 . 1.426(6) no
    N1 H1 . 0.8600 no
    N2 C8 . 1.321(6) no
    N2 N3 . 1.364(6) no
    N3 C11 . 1.306(6) no
    N4 C12 . 1.338(7) no
    N4 N5 . 1.366(6) no
    N4 C11 . 1.406(6) no
    N5 C14 . 1.321(9) no
    N6 C22 . 1.356(6) no
    N6 C15 . 1.407(5) no
    N6 H6A . 0.8600 no
    N7 C22 . 1.335(6) no
    N7 N8 . 1.349(5) no
    N8 C25 . 1.306(6) no
    N9 C26 . 1.341(7) no
    N9 N10 . 1.345(6) no
    N9 C25 . 1.411(5) no
    N10 C28 . 1.310(7) no
    C1 C6 . 1.383(7) no
    C1 C2 . 1.383(6) no
    C2 C3 . 1.412(8) no
    C2 C7 . 1.485(8) no
    C3 C4 . 1.367(9) no
    C3 H3 . 0.9300 no
    C4 C5 . 1.356(8) no
    C4 H4 . 0.9300 no
    C5 C6 . 1.372(7) no
    C5 H5 . 0.9300 no
    C6 H6 . 0.9300 no
    C7 H7A . 0.9600 no
    C7 H7B . 0.9600 no
    C7 H7C . 0.9600 no
    C8 C9 . 1.406(7) no
    C9 C10 . 1.342(7) no
    C9 H9 . 0.9300 no
    C10 C11 . 1.383(7) no
    C10 H10 . 0.9300 no
    C12 C13 . 1.362(8) no
    C12 H12 . 0.9300 no
    C13 C14 . 1.380(11) no
    C13 H13 . 0.9300 no
    C14 H14 . 0.9300 no
    C15 C16 . 1.3900 no
    C15 C20 . 1.3900 no
    C16 C17 . 1.3900 no
    C16 C21 . 1.495(8) no
    C17 C18 . 1.3900 no
    C17 H17 . 0.9300 no
    C18 C19 . 1.3900 no
    C18 H18 . 0.9300 no
    C19 C20 . 1.3900 no
    C19 H19 . 0.9300 no
    C20 H20 . 0.9300 no
    C21 H21A . 0.9600 no
    C21 H21B . 0.9600 no
    C21 H21C . 0.9600 no
    C22 C23 . 1.404(7) no
    C23 C24 . 1.358(7) no
    C23 H23 . 0.9300 no
    C24 C25 . 1.387(7) no
    C24 H24 . 0.9300 no
    C26 C27 . 1.347(8) no
    C26 H26 . 0.9300 no
    C27 C28 . 1.371(9) no
    C27 H27 . 0.9300 no
    C28 H28 . 0.9300 no
loop_
    _geom_angle_atom_site_label_1
    _geom_angle_atom_site_label_2
    _geom_angle_atom_site_label_3
    _geom_angle_site_symmetry_1
    _geom_angle_site_symmetry_3
    _geom_angle
    _geom_angle_publ_flag
    C8 N1 C1 . . 125.3(4) no
    C8 N1 H1 . . 117.3 no
    C1 N1 H1 . . 117.3 no
    C8 N2 N3 . . 119.3(4) no
    C11 N3 N2 . . 119.5(4) no
    C12 N4 N5 . . 112.0(5) no
    C12 N4 C11 . . 129.1(5) no
    N5 N4 C11 . . 118.9(5) no
    C14 N5 N4 . . 103.1(6) no
    C22 N6 C15 . . 123.9(4) no
    C22 N6 H6A . . 118.1 no
    C15 N6 H6A . . 118.1 no
    C22 N7 N8 . . 119.8(4) no
    C25 N8 N7 . . 119.7(4) no
    C26 N9 N10 . . 111.4(4) no
    C26 N9 C25 . . 127.8(4) no
    N10 N9 C25 . . 120.7(4) no
    C28 N10 N9 . . 103.7(5) no
    C6 C1 C2 . . 120.9(5) no
    C6 C1 N1 . . 119.5(4) no
    C2 C1 N1 . . 119.6(4) no
    C1 C2 C3 . . 115.5(5) no
    C1 C2 C7 . . 121.9(5) no
    C3 C2 C7 . . 122.6(5) no
    C4 C3 C2 . . 122.8(5) no
    C4 C3 H3 . . 118.6 no
    C2 C3 H3 . . 118.6 no
    C5 C4 C3 . . 120.5(6) no
    C5 C4 H4 . . 119.7 no
    C3 C4 H4 . . 119.7 no
    C4 C5 C6 . . 118.3(6) no
    C4 C5 H5 . . 120.8 no
    C6 C5 H5 . . 120.8 no
    C5 C6 C1 . . 122.0(5) no
    C5 C6 H6 . . 119.0 no
    C1 C6 H6 . . 119.0 no
    C2 C7 H7A . . 109.5 no
    C2 C7 H7B . . 109.5 no
    H7A C7 H7B . . 109.5 no
    C2 C7 H7C . . 109.5 no
    H7A C7 H7C . . 109.5 no
    H7B C7 H7C . . 109.5 no
    N2 C8 N1 . . 116.6(4) no
    N2 C8 C9 . . 121.5(5) no
    N1 C8 C9 . . 121.8(5) no
    C10 C9 C8 . . 118.7(5) no
    C10 C9 H9 . . 120.7 no
    C8 C9 H9 . . 120.7 no
    C9 C10 C11 . . 117.3(5) no
    C9 C10 H10 . . 121.4 no
    C11 C10 H10 . . 121.4 no
    N3 C11 C10 . . 123.6(5) no
    N3 C11 N4 . . 115.2(5) no
    C10 C11 N4 . . 121.1(5) no
    N4 C12 C13 . . 107.4(6) no
    N4 C12 H12 . . 126.3 no
    C13 C12 H12 . . 126.3 no
    C12 C13 C14 . . 104.4(6) no
    C12 C13 H13 . . 127.8 no
    C14 C13 H13 . . 127.8 no
    N5 C14 C13 . . 113.3(6) no
    N5 C14 H14 . . 123.4 no
    C13 C14 H14 . . 123.4 no
    C16 C15 C20 . . 120.0 no
    C16 C15 N6 . . 120.9(3) no
    C20 C15 N6 . . 119.0(3) no
    C17 C16 C15 . . 120.0 no
    C17 C16 C21 . . 119.0(4) no
    C15 C16 C21 . . 121.0(4) no
    C16 C17 C18 . . 120.0 no
    C16 C17 H17 . . 120.0 no
    C18 C17 H17 . . 120.0 no
    C17 C18 C19 . . 120.0 no
    C17 C18 H18 . . 120.0 no
    C19 C18 H18 . . 120.0 no
    C20 C19 C18 . . 120.0 no
    C20 C19 H19 . . 120.0 no
    C18 C19 H19 . . 120.0 no
    C19 C20 C15 . . 120.0 no
    C19 C20 H20 . . 120.0 no
    C15 C20 H20 . . 120.0 no
    C16 C21 H21A . . 109.5 no
    C16 C21 H21B . . 109.5 no
    H21A C21 H21B . . 109.5 no
    C16 C21 H21C . . 109.5 no
    H21A C21 H21C . . 109.5 no
    H21B C21 H21C . . 109.5 no
    N7 C22 N6 . . 115.8(4) no
    N7 C22 C23 . . 120.9(4) no
    N6 C22 C23 . . 123.2(5) no
    C24 C23 C22 . . 118.9(5) no
    C24 C23 H23 . . 120.5 no
    C22 C23 H23 . . 120.5 no
    C23 C24 C25 . . 116.7(5) no
    C23 C24 H24 . . 121.7 no
    C25 C24 H24 . . 121.7 no
    N8 C25 C24 . . 123.8(4) no
    N8 C25 N9 . . 115.6(4) no
    C24 C25 N9 . . 120.6(4) no
    N9 C26 C27 . . 107.6(6) no
    N9 C26 H26 . . 126.2 no
    C27 C26 H26 . . 126.2 no
    C26 C27 C28 . . 104.1(6) no
    C26 C27 H27 . . 127.9 no
    C28 C27 H27 . . 127.9 no
    N10 C28 C27 . . 113.2(6) no
    N10 C28 H28 . . 123.4 no
    C27 C28 H28 . . 123.4 no
loop_
    _geom_torsion_atom_site_label_1
    _geom_torsion_atom_site_label_2
    _geom_torsion_atom_site_label_3
    _geom_torsion_atom_site_label_4
    _geom_torsion_site_symmetry_1
    _geom_torsion_site_symmetry_2
    _geom_torsion_site_symmetry_3
    _geom_torsion_site_symmetry_4
    _geom_torsion
    _geom_torsion_publ_flag
    C8 N2 N3 C11 . . . . 0.8(8) no
    C12 N4 N5 C14 . . . . -0.1(7) no
    C11 N4 N5 C14 . . . . 178.6(5) no
    C22 N7 N8 C25 . . . . 0.8(7) no
    C26 N9 N10 C28 . . . . -1.0(7) no
    C25 N9 N10 C28 . . . . -176.7(5) no
    C8 N1 C1 C6 . . . . -39.5(7) no
    C8 N1 C1 C2 . . . . 140.1(5) no
    C6 C1 C2 C3 . . . . -0.3(7) no
    N1 C1 C2 C3 . . . . -179.9(4) no
    C6 C1 C2 C7 . . . . -179.6(5) no
    N1 C1 C2 C7 . . . . 0.8(7) no
    C1 C2 C3 C4 . . . . 1.2(8) no
    C7 C2 C3 C4 . . . . -179.5(6) no
    C2 C3 C4 C5 . . . . -1.2(9) no
    C3 C4 C5 C6 . . . . 0.3(9) no
    C4 C5 C6 C1 . . . . 0.6(8) no
    C2 C1 C6 C5 . . . . -0.6(8) no
    N1 C1 C6 C5 . . . . 179.0(5) no
    N3 N2 C8 N1 . . . . 178.9(4) no
    N3 N2 C8 C9 . . . . 1.8(8) no
    C1 N1 C8 N2 . . . . 162.4(5) no
    C1 N1 C8 C9 . . . . -20.5(8) no
    N2 C8 C9 C10 . . . . -4.1(8) no
    N1 C8 C9 C10 . . . . 179.0(5) no
    C8 C9 C10 C11 . . . . 3.6(8) no
    N2 N3 C11 C10 . . . . -1.2(8) no
    N2 N3 C11 N4 . . . . 177.1(5) no
    C9 C10 C11 N3 . . . . -1.2(8) no
    C9 C10 C11 N4 . . . . -179.3(5) no
    C12 N4 C11 N3 . . . . -6.2(9) no
    N5 N4 C11 N3 . . . . 175.3(5) no
    C12 N4 C11 C10 . . . . 172.1(6) no
    N5 N4 C11 C10 . . . . -6.3(8) no
    N5 N4 C12 C13 . . . . -0.2(8) no
    C11 N4 C12 C13 . . . . -178.7(6) no
    N4 C12 C13 C14 . . . . 0.4(8) no
    N4 N5 C14 C13 . . . . 0.4(8) no
    C12 C13 C14 N5 . . . . -0.5(9) no
    C22 N6 C15 C16 . . . . 144.5(4) no
    C22 N6 C15 C20 . . . . -34.3(6) no
    C20 C15 C16 C17 . . . . 0.0 no
    N6 C15 C16 C17 . . . . -178.8(4) no
    C20 C15 C16 C21 . . . . -179.7(5) no
    N6 C15 C16 C21 . . . . 1.5(5) no
    C15 C16 C17 C18 . . . . 0.0 no
    C21 C16 C17 C18 . . . . 179.7(5) no
    C16 C17 C18 C19 . . . . 0.0 no
    C17 C18 C19 C20 . . . . 0.0 no
    C18 C19 C20 C15 . . . . 0.0 no
    C16 C15 C20 C19 . . . . 0.0 no
    N6 C15 C20 C19 . . . . 178.8(4) no
    N8 N7 C22 N6 . . . . 179.7(4) no
    N8 N7 C22 C23 . . . . 2.7(7) no
    C15 N6 C22 N7 . . . . 157.2(4) no
    C15 N6 C22 C23 . . . . -25.8(8) no
    N7 C22 C23 C24 . . . . -3.9(8) no
    N6 C22 C23 C24 . . . . 179.3(5) no
    C22 C23 C24 C25 . . . . 1.6(8) no
    N7 N8 C25 C24 . . . . -3.1(8) no
    N7 N8 C25 N9 . . . . 176.5(4) no
    C23 C24 C25 N8 . . . . 1.8(8) no
    C23 C24 C25 N9 . . . . -177.7(5) no
    C26 N9 C25 N8 . . . . -5.7(8) no
    N10 N9 C25 N8 . . . . 169.3(5) no
    C26 N9 C25 C24 . . . . 173.9(6) no
    N10 N9 C25 C24 . . . . -11.1(7) no
    N10 N9 C26 C27 . . . . 1.0(8) no
    C25 N9 C26 C27 . . . . 176.3(5) no
    N9 C26 C27 C28 . . . . -0.5(8) no
    N9 N10 C28 C27 . . . . 0.6(7) no
    C26 C27 C28 N10 . . . . -0.1(8) no
loop_
    _geom_hbond_atom_site_label_D
    _geom_hbond_atom_site_label_H
    _geom_hbond_atom_site_label_A
    _geom_hbond_site_symmetry_A
    _geom_hbond_distance_DH
    _geom_hbond_distance_HA
    _geom_hbond_distance_DA
    _geom_hbond_angle_DHA
    _geom_hbond_publ_flag
    N1 H1 N7 4_555 0.86 2.26 3.086(5) 162 yes
    N6 H6A N2 4_454 0.86 2.26 3.065(6) 156 yes
    C7 H7C N8 4_555 0.96 2.53 3.482(8) 175 yes
    C21 H21C N3 4_454 0.96 2.59 3.519(10) 163 yes
    C6 H6 Cg1 . 0.93 2.80 3.529(6) 136 yes
