# Supplementary material for: N-(2-Methyl­phen­yl)-6-(1H-pyrazol-1-yl)pyridazin-3-amine
Source: Acta Crystallogr Sect E Struct Rep Online. 2009 Jun 20;65(Pt 7):o1628. doi: 10.1107/S1600536809022867 (PMC2969459; doi:10.1107/S1600536809022867)
Supplement: Supplementary file 2 [file e-65-o1628-Isup2.hkl]

#
# h,k,l, Fc-squared, Fo-squared, sigma(Fo-squared) and status flag
#
data_I
_shelx_title '    aqa35a_0m in C2/c'
_shelx_refln_list_code          4
_shelx_F_calc_maximum      364.29
_exptl_crystal_F_000      1056.00
_reflns_d_resolution_high  0.7484
 
loop_
 _symmetry_equiv_pos_as_xyz
 'x, y, z'
 'x, -y, z+1/2'
 'x+1/2, y+1/2, z'
 'x+1/2, -y+1/2, z+1/2'
 
_cell_length_a    16.5480
_cell_length_b    19.6390
_cell_length_c     8.0150
_cell_angle_alpha  90.000
_cell_angle_beta   99.619
_cell_angle_gamma  90.000
 
_shelx_F_squared_multiplier     1.000
 
loop_
 _refln_index_h
 _refln_index_k
 _refln_index_l
 _refln_F_squared_calc
 _refln_F_squared_meas
 _refln_F_squared_sigma
 _refln_observed_status
   2   0   0     1628.85     1560.62     27.08 o
   4   0   0    16749.41    15902.83    191.25 o
   6   0   0      391.55      419.02     14.16 o
   8   0   0       29.15       20.76      5.04 o
  10   0   0       62.13       33.65      6.08 o
  12   0   0      143.07      154.28     11.11 o
  14   0   0     4347.47     4273.70     99.60 o
  16   0   0      118.81      134.55     15.05 o
  18   0   0       48.32       56.71     17.78 o
  20   0   0        3.94       -6.23     16.98 o
   3   1   0    40161.89    39371.84    301.15 o
   5   1   0     2490.30     2388.40     21.50 o
   7   1   0     1204.25     1212.34     16.61 o
   9   1   0      299.06      360.50     11.40 o
  11   1   0      215.55      210.62      9.59 o
  13   1   0     1104.03     1197.67     19.82 o
  15   1   0        7.49        2.01      7.53 o
  17   1   0      214.23      159.93     11.50 o
  19   1   0       59.12       64.90     13.99 o
  21   1   0       20.51       48.93     15.03 o
   0   2   0       13.89        4.91      4.38 o
   2   2   0     4350.77     3991.34     33.88 o
   4   2   0     1139.34     1065.14     10.70 o
   6   2   0     3269.09     3147.49     35.20 o
   8   2   0      626.29      589.50     10.59 o
  10   2   0      354.23      381.66      8.93 o
  12   2   0       28.95       26.81      5.12 o
  14   2   0      373.95      419.20     13.52 o
  16   2   0      870.50      940.17     24.52 o
  18   2   0       35.73       25.56     11.65 o
  20   2   0        3.85        8.15     12.81 o
   1   3   0     3904.90     3602.75     32.75 o
   3   3   0      157.97      166.12      4.22 o
   5   3   0      915.09      939.90     10.69 o
   7   3   0     1230.67     1168.76     14.77 o
   9   3   0      986.25      958.30     14.81 o
  11   3   0      489.71      396.39     12.62 o
  13   3   0       60.78       51.47      6.34 o
  15   3   0      116.58      141.81     10.24 o
  17   3   0       27.65       13.18      9.65 o
  19   3   0        0.18      -10.97     10.97 o
  21   3   0       21.82       17.26     13.89 o
   0   4   0     2292.70     2450.82     30.17 o
   2   4   0     6017.31     5974.84     56.46 o
   4   4   0      665.37      697.39      9.77 o
   6   4   0     1742.19     1684.75     18.96 o
   8   4   0     2802.85     2842.36     29.76 o
  10   4   0      449.58      579.10     12.00 o
  12   4   0      153.40      165.50      7.95 o
  14   4   0       36.44       42.72      7.27 o
  16   4   0        4.75       -6.47      8.00 o
  18   4   0       19.95       27.53     10.44 o
  20   4   0        0.47        0.24     12.75 o
   1   5   0      553.43      535.56      8.10 o
   3   5   0      309.86      313.04      7.19 o
   5   5   0     3690.17     3669.91     37.43 o
   7   5   0     1478.53     1601.26     19.11 o
   9   5   0      467.78      501.39     10.41 o
  11   5   0      135.96      160.32      7.53 o
  13   5   0       45.10       59.99      8.78 o
  15   5   0      106.21      118.64     10.04 o
  17   5   0       39.48       18.76      9.84 o
  19   5   0       37.83       32.56     13.39 o
  21   5   0       16.04       16.36     14.77 o
   0   6   0     4227.04     4230.73     51.16 o
   2   6   0      144.22      154.49      4.72 o
   4   6   0      225.84      255.30      9.79 o
   6   6   0      985.40     1137.73     15.76 o
   8   6   0     4792.10     5063.85     49.19 o
  10   6   0       91.60       87.31      6.26 o
  12   6   0      202.65      259.95     11.85 o
  14   6   0       90.76       42.21     10.48 o
  16   6   0        7.97        6.42      9.08 o
  18   6   0       18.40       13.05     10.00 o
  20   6   0        2.31       -4.59     17.55 o
   1   7   0     1153.05     1320.14     16.92 o
   3   7   0      208.07      200.48      6.84 o
   5   7   0     2040.77     1887.07     26.23 o
   7   7   0      969.27     1030.61     16.52 o
   9   7   0       58.87       70.76      5.78 o
  11   7   0      173.69      186.20      8.68 o
  13   7   0        6.04       11.56      7.57 o
  15   7   0       35.05       54.15     10.03 o
  17   7   0       66.00       85.25     12.09 o
  19   7   0        3.54       21.97     13.28 o
  21   7   0        8.35      -22.67     22.67 o
   0   8   0       83.15       94.13      6.52 o
   2   8   0      356.07      373.24      8.62 o
   4   8   0      247.27      256.99      8.45 o
   6   8   0      588.48      631.34     14.08 o
   8   8   0       59.11       48.07      5.67 o
  10   8   0       88.23       94.97      7.00 o
  12   8   0       75.00       58.00      8.96 o
  14   8   0      194.93      191.00     12.51 o
  16   8   0        4.78       -4.36      8.52 o
  18   8   0        2.06        1.13     10.09 o
  20   8   0        5.49        2.29     13.46 o
   1   9   0     5507.43     6165.88     61.07 o
   3   9   0        8.85       12.56      4.33 o
   5   9   0       88.86       65.81      5.87 o
   7   9   0      165.27      186.74      8.34 o
   9   9   0      182.44      132.92      8.61 o
  11   9   0        4.39        4.35      6.64 o
  13   9   0       17.98       18.33      8.30 o
  15   9   0       89.92       78.67     13.84 o
  17   9   0       18.06       -3.06      9.39 o
  19   9   0        1.97       -6.62     10.61 o
   0  10   0        0.08       -6.28      6.28 o
   2  10   0     9467.74    10049.09    101.62 o
   4  10   0      626.15      687.17     13.64 o
   6  10   0       71.81       62.97      6.41 o
   8  10   0       30.88        9.91      7.16 o
  10  10   0       15.50       -0.92      6.07 o
  12  10   0      430.57      405.83     19.06 o
  14  10   0       34.62       48.42     14.29 o
  16  10   0      161.17      162.19     16.44 o
  18  10   0       16.67       24.04     12.95 o
  20  10   0        0.92      -11.49     16.48 o
   1  11   0     1638.39     1648.37     23.68 o
   3  11   0      359.69      434.74     11.47 o
   5  11   0      305.20      275.67      9.43 o
   7  11   0       50.30       64.59      6.82 o
   9  11   0       75.39       43.33      7.71 o
  11  11   0       49.07       20.21      9.00 o
  13  11   0       14.41       30.23     10.08 o
  15  11   0      226.85      252.71     18.01 o
  17  11   0       26.27       12.73     12.11 o
  19  11   0       13.22       22.23     16.86 o
   0  12   0        6.27       -1.16      7.76 o
   2  12   0      190.04      223.68     12.57 o
   4  12   0       61.97       72.59      7.11 o
   6  12   0      211.88      250.23     13.99 o
   8  12   0      558.42      575.39     15.23 o
  10  12   0       29.75       12.22      9.08 o
  12  12   0       58.85       33.71     10.46 o
  14  12   0       60.26       65.03     17.99 o
  16  12   0       27.49       13.47     11.95 o
  18  12   0       14.20      -10.01     15.07 o
   1  13   0      114.88      136.49     10.87 o
   3  13   0      465.87      598.97     18.47 o
   5  13   0      280.65      262.99     10.93 o
   7  13   0      917.09      938.40     22.20 o
   9  13   0     1985.73     1908.73     38.24 o
  11  13   0      298.38      330.47     17.38 o
  13  13   0      152.18      171.13     18.38 o
  15  13   0       20.17       13.56     12.14 o
  17  13   0        1.49       -2.14     15.12 o
   0  14   0     2050.86     1808.95     56.41 o
   2  14   0      407.54      402.39     13.34 o
   4  14   0      209.86      222.31     10.86 o
   6  14   0     1347.88     1289.40     25.76 o
   8  14   0      242.80      216.70     14.24 o
  10  14   0      259.64      238.32     14.57 o
  12  14   0      246.46      277.89     17.51 o
  14  14   0       89.76       97.31     15.04 o
  16  14   0        4.22        8.81     15.97 o
  18  14   0       13.59       -7.21     16.20 o
   1  15   0      234.68      235.41     16.26 o
   3  15   0      251.69      203.58     17.46 o
   5  15   0      114.42      108.79     11.70 o
   7  15   0     2638.13     2795.97     68.36 o
   9  15   0       81.45       83.34     11.61 o
  11  15   0       26.27       10.59     11.29 o
  13  15   0        7.48       -8.09      9.67 o
  15  15   0       13.89        6.25     14.98 o
  17  15   0        0.08        3.86     16.23 o
   0  16   0        6.12       14.09     16.29 o
   2  16   0      331.82      378.13     19.69 o
   4  16   0      202.14      186.06     13.95 o
   6  16   0     1707.16     1577.89     50.20 o
   8  16   0       67.23       54.74     13.31 o
  10  16   0      626.93      682.06     27.90 o
  12  16   0       11.46        9.54     11.27 o
  14  16   0        5.70        9.74     13.92 o
  16  16   0        1.36       -9.06     15.84 o
   1  17   0        0.85        5.14     10.92 o
   3  17   0      117.42      144.97     18.43 o
   5  17   0       53.71       91.30     14.16 o
   7  17   0        4.33        4.15     11.03 o
   9  17   0      311.10      315.88     35.39 o
  11  17   0        1.31       -9.93      9.93 o
  13  17   0        1.98        2.12     26.35 o
  15  17   0       16.60       55.65     18.31 o
   0  18   0      624.33      422.86     39.81 o
   2  18   0      166.84      188.32     16.30 o
   4  18   0       19.55       39.59     14.86 o
   6  18   0      119.23      146.74     19.63 o
   8  18   0      102.77      124.25     16.44 o
  10  18   0       22.66       23.09     13.42 o
  12  18   0       19.82       16.08     14.12 o
  14  18   0       36.99       41.20     18.30 o
   1  19   0      624.62      534.18     35.98 o
   3  19   0      517.46      484.88     28.25 o
   5  19   0       34.38       43.84     23.05 o
   7  19   0      148.21      141.57     17.44 o
   9  19   0       13.48       13.18     13.09 o
  11  19   0       61.81      105.41     20.66 o
  13  19   0       15.36       34.04     17.99 o
  15  19   0       27.05       73.72     35.45 o
   0  20   0      346.26      326.07     43.92 o
   2  20   0       67.16       48.60     21.87 o
   4  20   0       36.86       42.16     21.57 o
   6  20   0        5.39       12.45     19.10 o
   8  20   0       20.31      -13.37     15.39 o
  10  20   0        4.00      -10.38     16.02 o
  12  20   0       24.65       31.74     18.37 o
  14  20   0        1.78       21.73     18.98 o
   1  21   0        6.88        2.06     22.28 o
   3  21   0        2.01      -10.82     14.39 o
   5  21   0        8.11      -14.85     14.85 o
   7  21   0       12.09      -13.39     14.91 o
   9  21   0       28.29       55.52     23.71 o
  11  21   0       20.55       16.93     21.79 o
  13  21   0        4.60        1.96     18.32 o
   0  22   0       20.24       55.74     30.44 o
   2  22   0       91.08       74.93     24.52 o
   4  22   0        8.24        2.03     20.00 o
   6  22   0       20.31       -5.34     16.18 o
   8  22   0        0.14       -1.18     17.49 o
  10  22   0        8.64       22.22     31.60 o
   1  23   0        7.45       -1.46     19.20 o
   3  23   0        5.04       12.50     21.18 o
   5  23   0        0.73        0.95     34.87 o
   7  23   0       13.81       37.84     25.08 o
   9  23   0        0.19       -0.52     25.15 o
   0  24   0        6.84        5.14     27.61 o
   2  24   0        3.32       36.64     22.48 o
   4  24   0        1.50      -22.41     31.08 o
   6  24   0       71.41       44.90     25.74 o
   8  24   0        7.81       19.89     45.40 o
   1  25   0       19.91       15.29     23.44 o
   3  25   0       11.28       16.47     24.47 o
   5  25   0       16.90       43.26     31.27 o
   0  26   0        0.72       65.24     36.47 o
   2  26   0        1.28        9.95     24.52 o
 -21   1   1        4.66        7.12     16.70 o
 -19   1   1       33.41       48.88     12.26 o
 -17   1   1      100.71      126.68     11.56 o
 -15   1   1       77.27       60.11      8.20 o
 -13   1   1     1884.43     1742.50     21.65 o
 -11   1   1      180.18      225.09      6.62 o
  -9   1   1      631.67      727.76     10.51 o
  -7   1   1     1100.08     1139.90     11.67 o
  -5   1   1      612.97      568.43      7.37 o
  -3   1   1    13888.28    13647.15    137.57 o
  -1   1   1     7514.79     6960.44     73.98 o
   1   1   1    13196.14    12705.95     99.35 o
   3   1   1     9004.57     8694.75     69.52 o
   5   1   1      688.10      734.77     10.96 o
   7   1   1      202.56      128.05      6.19 o
   9   1   1      237.33      263.21      8.83 o
  11   1   1      653.11      661.45     17.34 o
  13   1   1      995.57     1065.37     20.13 o
  15   1   1       44.99       20.90      8.00 o
  17   1   1       27.94       22.93      9.06 o
  19   1   1       15.47       27.08     13.57 o
  21   1   1       13.64       27.00     15.15 o
 -20   2   1       11.31       20.09     12.44 o
 -18   2   1       20.22       -6.14      9.88 o
 -16   2   1     1110.07     1134.32     24.74 o
 -14   2   1       44.94       52.66      7.77 o
 -12   2   1      284.03      288.13      8.26 o
 -10   2   1      240.85      280.06      7.24 o
  -8   2   1       71.06       62.15      4.11 o
  -6   2   1     2131.63     2060.11     20.32 o
  -4   2   1      628.67      582.35      8.37 o
  -2   2   1     2060.72     1770.07     20.65 o
   0   2   1       94.52       85.69      3.34 o
   2   2   1    10749.88    10279.01     85.14 o
   4   2   1     2075.19     1899.32     19.33 o
   6   2   1      262.31      241.32      7.01 o
   8   2   1     1356.69     1343.19     18.75 o
  10   2   1       52.35       79.97      6.28 o
  12   2   1      523.43      382.05     12.30 o
  14   2   1      428.22      414.82     15.36 o
  16   2   1      167.68      187.26     12.37 o
  18   2   1      163.72      184.55     15.11 o
  20   2   1        7.93       22.74     13.63 o
 -21   3   1        6.88        0.29     12.67 o
 -19   3   1       20.42       24.24     11.63 o
 -17   3   1       24.58       24.07      9.26 o
 -15   3   1      296.57      301.94     11.97 o
 -13   3   1      995.88     1059.35     18.06 o
 -11   3   1       13.25        6.70      3.68 o
  -9   3   1     1085.78     1162.96     15.11 o
  -7   3   1      214.33      235.41      5.43 o
  -5   3   1     3915.69     4018.60     35.19 o
  -3   3   1     7145.46     7041.39     58.95 o
  -1   3   1    16446.28    15688.23    142.37 o
   1   3   1     3289.82     3259.38     29.04 o
   3   3   1      133.63       92.07      6.03 o
   5   3   1     1027.57     1022.10     14.34 o
   7   3   1      726.66      707.80     12.49 o
   9   3   1     1023.04     1034.44     21.30 o
  11   3   1      266.24      280.19      9.85 o
  13   3   1       11.40       15.31      7.33 o
  15   3   1      322.64      332.01     15.84 o
  17   3   1      211.90      207.43     15.79 o
  19   3   1        4.59       12.80     12.74 o
  21   3   1        0.00       -3.20     13.76 o
 -20   4   1        3.69        6.52     12.16 o
 -18   4   1        9.17       45.00     12.19 o
 -16   4   1       56.29       26.87      8.89 o
 -14   4   1       59.08       28.23      6.49 o
 -12   4   1      648.04      711.81     16.13 o
 -10   4   1      473.52      463.10      9.97 o
  -8   4   1     7084.45     7907.22     75.06 o
  -6   4   1     3706.51     3805.11     37.96 o
  -4   4   1     3942.72     3933.06     36.24 o
  -2   4   1     6879.89     6560.34     55.37 o
   0   4   1    11822.90    11405.38     99.43 o
   2   4   1     2912.71     2973.35     27.67 o
   4   4   1      929.54      964.97     11.81 o
   6   4   1     5202.67     5390.23     55.21 o
   8   4   1     1214.76     1391.23     19.67 o
  10   4   1      888.66      868.28     16.75 o
  12   4   1      246.51      284.09     12.92 o
  14   4   1      437.07      360.63     19.25 o
  16   4   1       82.81      103.16     11.64 o
  18   4   1       14.61        6.47     10.51 o
  20   4   1        8.50       -0.29     12.87 o
 -21   5   1       37.40       70.03     23.37 o
 -19   5   1       13.35        8.69     11.74 o
 -17   5   1       72.25       88.80     10.94 o
 -15   5   1      271.66      316.96     14.28 o
 -13   5   1        7.04       -4.50      4.77 o
 -11   5   1       77.88       80.57      5.29 o
  -9   5   1     1044.55     1192.02     16.91 o
  -7   5   1     1793.75     1929.95     22.43 o
  -5   5   1     3870.80     3885.84     40.88 o
  -3   5   1     1415.22     1347.49     13.38 o
  -1   5   1       18.66       14.24      3.03 o
   1   5   1     1433.55     1325.49     16.41 o
   3   5   1       74.60       69.61      4.26 o
   5   5   1     2402.53     2527.98     29.04 o
   7   5   1      799.49      728.83     15.90 o
   9   5   1      631.90      708.44     17.33 o
  11   5   1      378.46      309.17     14.53 o
  13   5   1       23.99       72.36      9.43 o
  15   5   1       25.16       43.99     10.08 o
  17   5   1       29.22       18.76     18.52 o
  19   5   1       28.22       27.32     11.81 o
 -20   6   1       24.28       43.21     14.04 o
 -18   6   1        9.85        0.17     11.85 o
 -16   6   1       15.85       -5.83      8.08 o
 -14   6   1      261.11      224.17     10.14 o
 -12   6   1       19.37       13.58      4.62 o
 -10   6   1      716.16      768.32     14.20 o
  -8   6   1     1354.03     1393.25     18.60 o
  -6   6   1     3184.16     3317.78     36.48 o
  -4   6   1      397.64      412.44      7.17 o
  -2   6   1     1153.53     1191.71     14.16 o
   0   6   1     1782.51     1848.49     20.08 o
   2   6   1       62.82       66.02      4.47 o
   4   6   1      598.74      549.23     12.75 o
   6   6   1      542.13      488.82     10.62 o
   8   6   1     2193.80     2238.27     31.72 o
  10   6   1       63.52       32.25      6.25 o
  12   6   1       83.70       52.41      9.84 o
  14   6   1       49.13       67.06      9.98 o
  16   6   1       99.95      123.71     13.39 o
  18   6   1       12.38        2.72     11.20 o
  20   6   1        5.66        2.63     14.02 o
 -21   7   1        9.56      -12.73     12.73 o
 -19   7   1       21.68       26.73     12.51 o
 -17   7   1      127.09      104.38     19.27 o
 -15   7   1       23.42       21.73      8.62 o
 -13   7   1       10.50       16.71      5.48 o
 -11   7   1       60.96       44.28      5.90 o
  -9   7   1       73.14       92.64      7.41 o
  -7   7   1      527.79      582.26     11.17 o
  -5   7   1      790.71      847.91     12.35 o
  -3   7   1       14.54        6.63      3.23 o
  -1   7   1      663.93      653.80     10.30 o
   1   7   1     1631.18     1545.82     20.43 o
   3   7   1      478.92      491.16     11.05 o
   5   7   1     1225.22     1312.40     20.86 o
   7   7   1     1625.84     1866.77     24.30 o
   9   7   1       42.96       36.38      6.21 o
  11   7   1       27.82       18.42      6.06 o
  13   7   1       38.70       54.56      9.40 o
  15   7   1       29.21       31.25     10.00 o
  17   7   1       26.74       38.62     11.43 o
  19   7   1       22.00       -4.75     11.88 o
 -20   8   1        2.02      -11.97     11.97 o
 -18   8   1       18.32       14.15     10.04 o
 -16   8   1       17.83       28.59      9.52 o
 -14   8   1      368.73      377.94     16.22 o
 -12   8   1       42.49       44.46      7.74 o
 -10   8   1        7.55        3.80      5.48 o
  -8   8   1       78.88       47.08      5.11 o
  -6   8   1      632.43      528.11     11.15 o
  -4   8   1      201.92      222.12      7.42 o
  -2   8   1      118.57      127.79      5.56 o
   0   8   1       28.25       37.93      4.24 o
   2   8   1       53.88       84.98      5.60 o
   4   8   1      442.14      420.25     11.51 o
   6   8   1       34.18       46.51      6.11 o
   8   8   1      153.74       98.33      6.92 o
  10   8   1      124.03      126.12      9.36 o
  12   8   1       91.66      127.90     12.21 o
  14   8   1      144.78      159.76     12.51 o
  16   8   1       22.88       37.06     10.91 o
  18   8   1        0.28      -10.15     10.15 o
  20   8   1       17.06       -3.33     16.23 o
 -19   9   1        3.28        5.49     14.30 o
 -17   9   1        7.54       -1.44     10.03 o
 -15   9   1       41.45       22.92     10.19 o
 -13   9   1       27.50       13.33      8.37 o
 -11   9   1       28.41       48.08      6.28 o
  -9   9   1      372.15      395.76     11.32 o
  -7   9   1       85.68       94.58      8.38 o
  -5   9   1       40.60       25.57      4.34 o
  -3   9   1     1699.13     1835.97     27.73 o
  -1   9   1     4775.59     5067.39     54.27 o
   1   9   1     2515.92     2612.49     29.98 o
   3   9   1      108.14      121.88      8.25 o
   5   9   1      251.63      195.96      8.71 o
   7   9   1      241.61      308.70     10.39 o
   9   9   1       70.69       72.75      7.99 o
  11   9   1       34.08       37.46      7.71 o
  13   9   1       31.62       46.74      9.69 o
  15   9   1       51.50       44.72     10.83 o
  17   9   1        7.37        1.85     10.33 o
  19   9   1        5.83        7.37     13.99 o
 -20  10   1       15.88       19.95     16.00 o
 -18  10   1        0.44      -10.29     10.29 o
 -16  10   1       69.73      100.31     13.45 o
 -14  10   1      201.54      198.61     15.39 o
 -12  10   1       41.73       48.91      8.80 o
 -10  10   1        0.52        1.58      5.33 o
  -8  10   1       27.38       12.07      4.93 o
  -6  10   1      208.63      261.22      8.36 o
  -4  10   1      378.23      311.72      9.93 o
  -2  10   1     1478.36     1486.89     21.13 o
   0  10   1     4659.97     4833.26     53.10 o
   2  10   1      319.49      309.86      9.58 o
   4  10   1      354.56      426.83     12.47 o
   6  10   1      518.80      582.12     15.03 o
   8  10   1      171.16      237.73     11.74 o
  10  10   1        1.20       11.77      6.09 o
  12  10   1       84.64       44.86     15.34 o
  14  10   1      158.81      140.39     13.75 o
  16  10   1       34.56       32.94     11.17 o
  18  10   1        5.10       -1.09     12.83 o
 -19  11   1        2.25        1.11     15.47 o
 -17  11   1       11.88       17.18     14.37 o
 -15  11   1      265.26      271.04     18.00 o
 -13  11   1       12.47       16.58      9.32 o
 -11  11   1       81.31       74.10      8.33 o
  -9  11   1        2.68        2.25      5.04 o
  -7  11   1      413.86      486.75     15.27 o
  -5  11   1      271.12      251.47      8.72 o
  -3  11   1     1391.15     1453.06     38.88 o
  -1  11   1      651.11      795.18     15.10 o
   1  11   1      941.08      981.65     17.38 o
   3  11   1      699.14      786.02     15.74 o
   5  11   1      108.19      111.19      9.49 o
   7  11   1      255.68      227.28     11.53 o
   9  11   1       32.87       32.76      8.23 o
  11  11   1        1.89       15.63      9.28 o
  13  11   1       48.84       42.00     12.02 o
  15  11   1       63.43       77.40     14.61 o
  17  11   1       56.26       66.63     27.47 o
  19  11   1        0.65      -15.07     15.97 o
 -18  12   1       11.58       19.36     13.06 o
 -16  12   1       35.88       57.98     13.10 o
 -14  12   1       11.18       -3.44     13.25 o
 -12  12   1        6.23        1.13      8.50 o
 -10  12   1       29.19       22.85      8.01 o
  -8  12   1      109.37       97.88      8.23 o
  -6  12   1      576.30      577.64     17.38 o
  -4  12   1       26.72       12.03      6.02 o
  -2  12   1       44.59       42.17      6.32 o
   0  12   1       71.82       74.13      7.06 o
   2  12   1      288.09      296.63     10.76 o
   4  12   1      162.26      122.78      8.58 o
   6  12   1      502.89      502.70     16.39 o
   8  12   1      528.75      487.41     21.18 o
  10  12   1      279.41      317.91     16.78 o
  12  12   1        9.27       24.86     10.59 o
  14  12   1       22.39       10.42     10.61 o
  16  12   1       31.39        3.83     12.40 o
  18  12   1        1.65        1.52     16.65 o
 -19  13   1        0.24       -2.48     16.93 o
 -17  13   1        1.86       -7.75     12.12 o
 -15  13   1        8.40       13.61     11.66 o
 -13  13   1       12.32       -4.04      9.26 o
 -11  13   1      120.34      118.33     12.35 o
  -9  13   1     2018.54     2021.73     38.08 o
  -7  13   1      148.87      134.15      8.70 o
  -5  13   1      324.24      373.87     23.01 o
  -3  13   1      631.67      545.41     18.44 o
  -1  13   1       21.34        6.67      5.89 o
   1  13   1      619.06      612.53     16.13 o
   3  13   1      122.13      107.25      9.20 o
   5  13   1      171.35      176.87     11.54 o
   7  13   1      533.57      583.47     20.23 o
   9  13   1      112.84      104.16     12.46 o
  11  13   1      599.05      590.73     40.12 o
  13  13   1       21.22       29.37     11.63 o
  15  13   1       29.07       28.37     12.99 o
  17  13   1        2.65       18.21     16.54 o
 -18  14   1        3.05       12.90     16.58 o
 -16  14   1        0.28       -0.99     12.21 o
 -14  14   1       30.47       52.49     13.46 o
 -12  14   1       28.28       32.25     10.18 o
 -10  14   1      291.62      299.53     18.11 o
  -8  14   1      303.71      299.07     16.78 o
  -6  14   1     4743.63     4930.98     66.19 o
  -4  14   1      193.09      243.23     11.87 o
  -2  14   1       22.26        1.32      7.06 o
   0  14   1      187.91      200.05     12.33 o
   2  14   1      305.65      294.21     15.06 o
   4  14   1      540.38      622.10     20.74 o
   6  14   1     1226.26     1241.73     29.78 o
   8  14   1     1173.17     1253.73     35.16 o
  10  14   1      148.92      163.22     14.52 o
  12  14   1       81.49       69.31     12.57 o
  14  14   1       15.44       15.95     12.56 o
  16  14   1        2.09       22.47     17.37 o
 -17  15   1        8.48       14.74     16.50 o
 -15  15   1       34.48       63.72     26.77 o
 -13  15   1       27.41       24.93     11.99 o
 -11  15   1       28.59       33.64     17.83 o
  -9  15   1      291.57      315.52     15.60 o
  -7  15   1     3081.47     2959.66     57.04 o
  -5  15   1     1180.06     1160.18     32.16 o
  -3  15   1      156.85      151.75     11.77 o
  -1  15   1       38.51       59.35     11.76 o
   1  15   1      337.01      288.55     14.98 o
   3  15   1       11.06       -2.17      8.42 o
   5  15   1      111.72      119.85     14.65 o
   7  15   1     2290.95     2242.05     49.89 o
   9  15   1      478.74      511.84     23.87 o
  11  15   1       54.71       67.03     15.39 o
  13  15   1        8.50        2.11     10.85 o
  15  15   1       10.30       22.71     23.66 o
  17  15   1        4.03        2.19     30.54 o
 -16  16   1       13.34       28.37     16.77 o
 -14  16   1        9.20      -10.59     12.72 o
 -12  16   1       11.06        7.92     11.01 o
 -10  16   1      660.02      672.51     27.25 o
  -8  16   1        5.52       19.48     10.55 o
  -6  16   1       64.66       91.65     13.11 o
  -4  16   1      874.49      853.64     28.06 o
  -2  16   1       38.69       44.99     14.29 o
   0  16   1       31.57       37.62     10.08 o
   2  16   1       14.65       -7.93      7.93 o
   4  16   1      516.60      601.66     21.67 o
   6  16   1       44.60       14.51     11.27 o
   8  16   1      234.00      208.91     18.80 o
  10  16   1      266.44      243.38     25.27 o
  12  16   1       49.86       43.78     12.28 o
  14  16   1       40.22       49.65     18.22 o
  16  16   1        0.97       18.19     17.12 o
 -15  17   1       44.10        8.70     16.24 o
 -13  17   1        5.04       14.10     15.21 o
 -11  17   1       42.56       35.52     13.12 o
  -9  17   1       49.69       73.39     17.41 o
  -7  17   1      188.87      222.92     32.73 o
  -5  17   1      152.51      126.92     23.51 o
  -3  17   1      132.40      108.73     13.91 o
  -1  17   1        5.66       17.49     10.90 o
   1  17   1       31.70       12.94      9.30 o
   3  17   1       79.32       48.22     10.94 o
   5  17   1     1034.62      925.97     30.94 o
   7  17   1       31.99       60.47     13.98 o
   9  17   1      111.86      123.34     18.44 o
  11  17   1        2.64        6.52     10.99 o
  13  17   1        7.85      -12.18     13.01 o
  15  17   1       10.13       25.33     17.96 o
 -16  18   1        2.96       -9.09     17.84 o
 -14  18   1       35.18       69.75     18.73 o
 -12  18   1       26.61       45.11     16.10 o
 -10  18   1       91.26       86.73     18.38 o
  -8  18   1      130.05      156.17     28.18 o
  -6  18   1       37.55       91.71     28.18 o
  -4  18   1       47.92       58.86     15.57 o
  -2  18   1       24.39       12.72     13.70 o
   0  18   1      313.43      294.30     18.94 o
   2  18   1      465.92      478.61     20.15 o
   4  18   1       71.88       94.54     14.78 o
   6  18   1       59.45       93.86     14.56 o
   8  18   1        4.36        6.61     12.07 o
  10  18   1       25.12       19.79     13.81 o
  12  18   1        8.19        1.86     14.26 o
  14  18   1        8.57       19.25     17.53 o
 -15  19   1       13.96      -13.00     17.31 o
 -13  19   1       11.42      -11.85     15.44 o
 -11  19   1      102.37      105.39     20.49 o
  -9  19   1       17.29       -3.11     14.37 o
  -7  19   1       52.08       42.59     16.57 o
  -5  19   1        3.97      -13.52     13.52 o
  -3  19   1       89.48       85.33     17.11 o
  -1  19   1      214.60      162.80     19.89 o
   1  19   1       54.29       27.30     12.74 o
   3  19   1      237.65      200.21     17.76 o
   5  19   1       55.09       35.29     13.12 o
   7  19   1       53.35       45.68     14.67 o
   9  19   1        3.73        7.73     18.80 o
  11  19   1       33.70       38.03     15.51 o
  13  19   1        4.23      -15.88     15.88 o
 -14  20   1       24.76       34.63     19.16 o
 -12  20   1       57.12       80.21     58.18 o
 -10  20   1        3.19        1.69     16.70 o
  -8  20   1       24.78       -3.60     16.77 o
  -6  20   1       31.65       66.71     18.80 o
  -4  20   1        1.25        9.04     15.26 o
  -2  20   1       18.56       -5.66     14.65 o
   0  20   1       36.49       22.18     15.57 o
   2  20   1      162.42      203.08     21.98 o
   4  20   1       88.99      145.99     17.98 o
   6  20   1       17.92       36.28     13.36 o
   8  20   1        0.28        5.63     16.51 o
  10  20   1        5.76       -2.46     17.07 o
  12  20   1       33.73       52.36     17.31 o
 -13  21   1       13.07       24.63     19.33 o
 -11  21   1       10.21       64.31     47.71 o
  -9  21   1        4.00       -2.54     16.36 o
  -7  21   1        5.65       20.10     18.01 o
  -5  21   1       12.62       14.19     16.39 o
  -3  21   1        3.71       14.77     14.99 o
  -1  21   1        6.70       11.18     15.71 o
   1  21   1        4.69       13.14     18.74 o
   3  21   1        6.19        8.17     19.67 o
   5  21   1        5.43       -9.43     13.42 o
   7  21   1        4.33       17.01     17.54 o
   9  21   1        6.11        7.93     27.07 o
  11  21   1        2.39       -5.19     14.32 o
 -10  22   1        9.45       17.16     19.24 o
  -8  22   1       15.97       -3.33     34.51 o
  -6  22   1       15.17      -20.64     21.42 o
  -4  22   1       48.98       37.58     18.37 o
  -2  22   1       54.57       62.26     23.25 o
   0  22   1       53.69       67.27     23.70 o
   2  22   1       26.29       26.24     21.84 o
   4  22   1        7.58      -14.07     19.35 o
   6  22   1        4.33       16.95     41.35 o
   8  22   1       36.11       60.10     21.14 o
  10  22   1       11.86        3.91     19.81 o
  -9  23   1       15.47       25.52     19.95 o
  -7  23   1      117.94      247.58     37.44 o
  -5  23   1       10.64      -13.86     19.98 o
  -3  23   1        7.49       31.92     31.27 o
  -1  23   1       26.53       66.74     28.51 o
   1  23   1        9.36       20.40     32.43 o
   3  23   1        1.25        6.78     21.39 o
   5  23   1        8.43       28.90     22.58 o
   7  23   1       28.03       93.01     26.47 o
   9  23   1        3.98      -22.39     22.84 o
  -8  24   1       37.10       92.60     28.36 o
  -6  24   1        7.50       61.30     28.32 o
  -4  24   1       62.02      110.84     28.27 o
  -2  24   1        2.40       -4.60     21.17 o
   0  24   1        2.72      -17.29     20.77 o
   2  24   1        7.35       11.40     22.42 o
   4  24   1        5.65        0.37     21.99 o
   6  24   1       30.77       48.98     35.96 o
   8  24   1        5.29      -23.48     36.60 o
  -5  25   1       25.27       19.93     26.11 o
  -3  25   1       32.47       22.71     26.01 o
  -1  25   1        6.63       24.35     25.02 o
   1  25   1        1.81       -0.39     23.19 o
   3  25   1        1.04      -11.46     22.84 o
   5  25   1       38.61       55.93     27.06 o
  -2  26   1        0.49        0.52     24.56 o
   0  26   1        3.38       49.36     26.90 o
 -22   0   2       29.25        6.54     22.22 o
 -20   0   2       26.99       20.61     22.54 o
 -18   0   2        4.16       18.49     20.29 o
 -16   0   2      525.01      531.53     28.97 o
 -14   0   2     2767.11     2789.22     54.46 o
 -12   0   2     3496.47     3236.79     54.72 o
 -10   0   2      174.03      191.33      7.28 o
  -8   0   2     4518.74     4182.32     53.91 o
  -6   0   2       29.35       31.95      2.80 o
  -4   0   2     5842.57     6106.67     76.04 o
  -2   0   2   102838.07    96574.58   1518.70 o
   0   0   2    89386.79    85506.09    930.49 o
   2   0   2   132710.67   124600.58   1601.23 o
   4   0   2     3095.36     3233.51     51.86 o
   6   0   2      271.99      243.82     20.67 o
   8   0   2       10.15       22.35      9.08 o
  10   0   2       92.72       59.92     11.86 o
  12   0   2      258.57      177.48     16.07 o
  14   0   2      550.76      484.46     24.37 o
  16   0   2      362.27      375.87     23.61 o
  18   0   2       73.60       67.61     16.26 o
  20   0   2        2.98       16.27     20.70 o
 -21   1   2       11.29       14.46     12.67 o
 -19   1   2       24.05       41.29     12.07 o
 -17   1   2      235.83      247.71     18.56 o
 -15   1   2      422.80      427.37     13.99 o
 -13   1   2      292.93      327.08      8.58 o
 -11   1   2      486.12      424.37      8.71 o
  -9   1   2      656.26      677.96     10.96 o
  -7   1   2      119.04      121.83      3.67 o
  -5   1   2      423.35      461.07      6.45 o
  -3   1   2    11913.77    11622.99    121.92 o
  -1   1   2    21839.19    20979.64    179.87 o
   1   1   2    20711.08    20300.79    157.95 o
   3   1   2    10092.77    10359.35     92.13 o
   5   1   2     4770.85     4789.68     51.94 o
   7   1   2      259.39      280.31      9.17 o
   9   1   2      280.99      282.19     11.01 o
  11   1   2      140.45      110.91     10.48 o
  13   1   2      567.51      606.21     25.05 o
  15   1   2      153.86      162.74     12.28 o
  17   1   2       12.19       -3.57      8.35 o
  19   1   2       27.19       11.85     14.84 o
 -22   2   2        2.40       10.19     13.62 o
 -20   2   2       24.75       37.21     18.46 o
 -18   2   2       23.90       13.26     10.41 o
 -16   2   2      808.23      815.66     29.89 o
 -14   2   2      266.86      261.04      9.03 o
 -12   2   2      317.65      321.00      9.18 o
 -10   2   2      104.97      107.37      5.47 o
  -8   2   2      674.31      640.10     10.27 o
  -6   2   2      616.87      643.50      9.49 o
  -4   2   2      692.11      675.52     10.56 o
  -2   2   2     2742.12     2799.93     30.07 o
   0   2   2     2248.02     2125.17     20.36 o
   2   2   2    13268.78    12304.54     97.77 o
   4   2   2     3657.10     3679.89     38.69 o
   6   2   2     1038.68     1075.41     17.69 o
   8   2   2     1297.14     1201.05     21.11 o
  10   2   2      265.56      310.79     11.08 o
  12   2   2      233.52      288.80     19.34 o
  14   2   2      352.71      364.61     15.84 o
  16   2   2       69.15       72.34     10.52 o
  18   2   2      141.30      149.75     15.54 o
  20   2   2        1.58        3.47     13.97 o
 -21   3   2       59.50       86.12     15.78 o
 -19   3   2       22.04       12.09     10.99 o
 -17   3   2       94.92       82.90     12.27 o
 -15   3   2       65.89       51.34      8.30 o
 -13   3   2      273.64      242.96      9.76 o
 -11   3   2      414.77      457.31      9.83 o
  -9   3   2      207.21      221.68      6.16 o
  -7   3   2      402.24      430.98     10.95 o
  -5   3   2      787.91      845.73     15.44 o
  -3   3   2    17896.46    17800.23    186.70 o
  -1   3   2    14597.81    14307.07    150.12 o
   1   3   2      189.74      162.65      4.89 o
   3   3   2      921.92      839.35     12.93 o
   5   3   2     2601.66     2716.53     37.67 o
   7   3   2       11.23       16.10      5.32 o
   9   3   2     1140.76     1087.76     20.80 o
  11   3   2      138.81      136.87     11.32 o
  13   3   2      392.01      447.27     15.43 o
  15   3   2       46.83       56.37     11.00 o
  17   3   2       98.03       70.39     10.97 o
  19   3   2        4.33        9.13     12.39 o
 -20   4   2        0.58      -10.55     10.55 o
 -18   4   2       30.58       38.99     11.00 o
 -16   4   2       30.83       21.06      7.79 o
 -14   4   2        7.49        7.92      6.10 o
 -12   4   2       28.95       27.01      4.96 o
 -10   4   2      570.95      575.83     12.85 o
  -8   4   2     2924.97     3154.18     41.11 o
  -6   4   2      874.54      830.72     16.42 o
  -4   4   2     3967.45     4001.41     41.16 o
  -2   4   2     6919.62     6692.49     63.54 o
   0   4   2    11814.58    11773.08    108.84 o
   2   4   2      104.92       93.52      4.47 o
   4   4   2     1611.30     1720.21     22.66 o
   6   4   2      506.97      464.30     11.43 o
   8   4   2       65.43       79.62      6.78 o
  10   4   2      470.89      546.69     14.64 o
  12   4   2       83.89       97.06     10.25 o
  14   4   2       61.24       71.56     10.27 o
  16   4   2       69.08       65.40     15.39 o
  18   4   2        4.26       10.13     10.75 o
  20   4   2        4.89       -6.80     13.63 o
 -21   5   2       20.15        9.82     13.78 o
 -19   5   2       10.24       12.30     11.20 o
 -17   5   2      180.12      184.07     12.74 o
 -15   5   2      274.79      281.04     14.57 o
 -13   5   2       27.25       18.17      5.58 o
 -11   5   2        0.64       10.17      4.52 o
  -9   5   2      560.81      641.43     11.12 o
  -7   5   2     1866.96     1992.69     36.38 o
  -5   5   2     2020.85     2063.00     23.44 o
  -3   5   2     2005.97     1988.17     22.68 o
  -1   5   2      459.21      487.90      9.01 o
   1   5   2      741.51      682.27     12.46 o
   3   5   2       15.20       28.94      4.30 o
   5   5   2     1759.19     1922.54     27.43 o
   7   5   2      129.21      136.45      8.77 o
   9   5   2       60.47       78.90      7.52 o
  11   5   2      239.01      196.79     10.36 o
  13   5   2       19.49       20.95     10.81 o
  15   5   2       26.98       29.85     10.19 o
  17   5   2        6.35       18.10     10.60 o
  19   5   2       36.40       42.65     13.33 o
 -20   6   2       34.91       26.66     16.40 o
 -18   6   2       26.00       17.97     10.61 o
 -16   6   2        7.66        0.72      7.73 o
 -14   6   2       75.54       34.03      6.58 o
 -12   6   2        8.12       24.18      5.17 o
 -10   6   2     1165.61     1161.15     17.72 o
  -8   6   2      323.56      350.81     11.12 o
  -6   6   2      536.63      558.85     11.56 o
  -4   6   2      197.13      198.70      6.26 o
  -2   6   2      814.03      772.17     18.97 o
   0   6   2      283.02      269.58      7.31 o
   2   6   2       43.56       60.82      5.42 o
   4   6   2      627.58      717.72     13.68 o
   6   6   2     1114.50     1052.57     17.99 o
   8   6   2      587.65      535.82     13.64 o
  10   6   2      376.68      445.60     13.43 o
  12   6   2       13.14       -4.88      7.30 o
  14   6   2       40.83       23.24      9.76 o
  16   6   2       49.63       53.99     12.65 o
  18   6   2        4.26       13.85     11.22 o
  20   6   2        1.61       19.65     14.28 o
 -21   7   2        0.40        1.84     13.64 o
 -19   7   2       35.79       61.08     12.67 o
 -17   7   2       38.44       37.91      9.66 o
 -15   7   2       23.22       48.96     15.39 o
 -13   7   2       16.65       16.11      6.52 o
 -11   7   2       12.68       10.81      5.14 o
  -9   7   2        5.63       23.13      4.48 o
  -7   7   2      588.55      634.17     11.48 o
  -5   7   2      159.32      157.22      5.58 o
  -3   7   2      198.40      174.70      5.61 o
  -1   7   2      292.38      303.07      8.68 o
   1   7   2      291.36      311.40      9.76 o
   3   7   2      884.83      947.53     23.77 o
   5   7   2     1076.20     1041.48     19.08 o
   7   7   2      204.96      185.85      8.77 o
   9   7   2        3.52       20.60      6.47 o
  11   7   2       60.59       79.60      9.24 o
  13   7   2       72.70       58.29      9.61 o
  15   7   2       25.32       14.68     12.31 o
  17   7   2        7.43       12.10     11.88 o
  19   7   2       10.55       12.81     14.07 o
 -20   8   2        0.17       -3.27     14.00 o
 -18   8   2        6.00       -2.31     11.93 o
 -16   8   2       31.06       32.42      9.97 o
 -14   8   2      153.85      105.95     11.72 o
 -12   8   2       47.10       58.73      7.83 o
 -10   8   2       10.73        7.02      4.93 o
  -8   8   2      236.44      198.00      6.96 o
  -6   8   2      123.00      159.96      8.55 o
  -4   8   2      460.30      435.85      9.09 o
  -2   8   2       71.34       88.49      5.76 o
   0   8   2      179.30      218.91      7.97 o
   2   8   2       35.43       24.39      4.95 o
   4   8   2      241.92      258.87     10.15 o
   6   8   2      162.84      170.65      9.06 o
   8   8   2       32.79       44.39      6.70 o
  10   8   2      160.93      168.30     10.73 o
  12   8   2       79.47       36.66      9.15 o
  14   8   2       26.07        7.76      9.19 o
  16   8   2       10.43       -1.55     10.47 o
  18   8   2        8.45       16.65     18.26 o
 -19   9   2        4.38      -17.28     17.28 o
 -17   9   2       16.37        1.61      9.47 o
 -15   9   2       86.03      100.14     15.17 o
 -13   9   2      253.95      188.96     15.17 o
 -11   9   2      138.60      152.46      9.02 o
  -9   9   2      552.04      555.92     12.71 o
  -7   9   2      250.85      274.66      9.34 o
  -5   9   2       29.12       59.38      4.99 o
  -3   9   2      739.07      711.12     12.77 o
  -1   9   2      255.97      251.20      9.86 o
   1   9   2     3076.75     3338.34     42.08 o
   3   9   2     1466.81     1438.30     23.58 o
   5   9   2       66.06       51.48      6.93 o
   7   9   2       53.57       49.99      7.46 o
   9   9   2       13.42       -7.31     11.04 o
  11   9   2        3.63       11.73      8.35 o
  13   9   2        4.50       -8.98      8.98 o
  15   9   2       28.44       11.64     10.25 o
  17   9   2       28.25       20.15     12.80 o
  19   9   2        0.74        0.73     13.25 o
 -20  10   2        4.68      -14.74     14.74 o
 -18  10   2        4.94      -10.38     10.38 o
 -16  10   2       87.60       76.37     12.46 o
 -14  10   2      428.13      404.00     18.79 o
 -12  10   2       23.74       27.20      7.18 o
 -10  10   2     1241.61     1112.10     21.47 o
  -8  10   2      695.40      684.36     16.29 o
  -6  10   2      577.62      490.06     11.21 o
  -4  10   2        5.36       -2.10      3.95 o
  -2  10   2     2092.97     2151.70     27.75 o
   0  10   2     4476.45     4858.19     61.65 o
   2  10   2      308.22      373.54     12.47 o
   4  10   2     3462.92     3443.62     48.96 o
   6  10   2      165.55      215.60     10.64 o
   8  10   2      158.17      154.92     10.85 o
  10  10   2       17.54       16.80      8.56 o
  12  10   2       62.15       55.31     11.36 o
  14  10   2       17.81       31.11     10.40 o
  16  10   2       12.88       17.68     16.11 o
  18  10   2       30.00       44.61     24.93 o
 -19  11   2       13.69       33.38     15.71 o
 -17  11   2       33.46       18.78     11.38 o
 -15  11   2      121.80      131.83     13.73 o
 -13  11   2      181.45      162.18     13.43 o
 -11  11   2       77.86       60.68      6.50 o
  -9  11   2       28.20       25.80      6.61 o
  -7  11   2      228.98      198.26     10.11 o
  -5  11   2      178.22      268.84     10.04 o
  -3  11   2      588.75      557.38     13.65 o
  -1  11   2      437.25      496.75     16.87 o
   1  11   2     1896.45     1785.65     37.02 o
   3  11   2     1248.28     1466.02     27.09 o
   5  11   2       36.99       45.89      9.15 o
   7  11   2      113.69      136.72     10.89 o
   9  11   2       49.79       46.93      9.39 o
  11  11   2        6.42       -3.29     12.02 o
  13  11   2      107.40      119.90     13.95 o
  15  11   2       37.55       43.45     14.04 o
  17  11   2       44.60        2.37     18.33 o
 -18  12   2        9.80       16.91     14.30 o
 -16  12   2       20.89       14.05     13.08 o
 -14  12   2       26.94       23.43     12.58 o
 -12  12   2       63.41       50.03     11.60 o
 -10  12   2      106.25      108.45      9.71 o
  -8  12   2        5.12       10.40      6.90 o
  -6  12   2      466.64      426.85     14.69 o
  -4  12   2       91.75      119.12      7.57 o
  -2  12   2      146.99      196.78      9.22 o
   0  12   2       57.20       67.85      6.67 o
   2  12   2      304.77      268.80     17.73 o
   4  12   2      111.70      116.79     10.92 o
   6  12   2      411.16      448.77     17.63 o
   8  12   2      180.92      224.54     15.55 o
  10  12   2      638.66      600.77     22.58 o
  12  12   2       23.04       29.76     10.77 o
  14  12   2        5.06       12.59     11.78 o
  16  12   2       51.27       65.68     18.09 o
  18  12   2        0.44       11.51     17.54 o
 -19  13   2       27.16       40.73     17.70 o
 -17  13   2        5.62      -12.82     12.82 o
 -15  13   2        0.04        8.66     12.95 o
 -13  13   2       76.96       53.29     19.83 o
 -11  13   2      125.95      150.58     24.99 o
  -9  13   2     1692.88     1713.10     36.95 o
  -7  13   2      144.05      155.69      9.07 o
  -5  13   2       32.40       19.14      6.74 o
  -3  13   2     1211.72     1228.18     22.03 o
  -1  13   2       10.74       27.43      7.21 o
   1  13   2      160.04      118.58     12.87 o
   3  13   2       11.46       14.66      8.78 o
   5  13   2      348.63      342.43     16.07 o
   7  13   2      817.60      774.56     24.05 o
   9  13   2       46.62       37.61     10.89 o
  11  13   2      838.60      881.64     28.32 o
  13  13   2       35.86       25.09     11.55 o
  15  13   2       47.34       27.43     16.71 o
  17  13   2        5.21        4.85     16.75 o
 -18  14   2        2.61       16.48     15.88 o
 -16  14   2        7.55       -8.86     13.22 o
 -14  14   2        1.69       -5.91     12.23 o
 -12  14   2      126.16      119.16     14.63 o
 -10  14   2      366.13      356.00     29.48 o
  -8  14   2     1710.32     1711.83     38.04 o
  -6  14   2      617.54      606.96     17.37 o
  -4  14   2      612.75      572.50     19.28 o
  -2  14   2        4.34       10.31      6.34 o
   0  14   2      185.46      139.75     11.48 o
   2  14   2      683.85      579.01     25.68 o
   4  14   2      558.10      697.87     25.37 o
   6  14   2      244.47      238.39     15.45 o
   8  14   2      167.64      168.04     14.62 o
  10  14   2       15.65        4.28     10.63 o
  12  14   2       42.74       61.45     13.21 o
  14  14   2       83.88       72.80     18.24 o
  16  14   2       26.34       32.43     18.43 o
 -17  15   2        5.06        3.32     16.19 o
 -15  15   2       13.49        2.16     13.83 o
 -13  15   2       16.20        2.46     17.53 o
 -11  15   2       25.02        9.67     13.79 o
  -9  15   2      306.61      340.11     22.83 o
  -7  15   2     1024.75     1047.65     29.67 o
  -5  15   2     1484.31     1374.57     43.95 o
  -3  15   2       46.41       32.80      9.41 o
  -1  15   2      131.10      125.07     10.58 o
   1  15   2      144.84      126.83     12.14 o
   3  15   2       66.83       76.08     11.02 o
   5  15   2      391.55      456.15     24.65 o
   7  15   2      714.31      742.73     28.10 o
   9  15   2      252.42      281.98     17.87 o
  11  15   2       17.34        8.72     11.31 o
  13  15   2        1.55        9.88     13.51 o
  15  15   2        4.54        9.78     17.52 o
 -16  16   2        0.11        8.29     15.62 o
 -14  16   2       10.46       -0.60     13.50 o
 -12  16   2       37.28       13.65     16.39 o
 -10  16   2      130.42      124.93     18.04 o
  -8  16   2      294.03      265.40     21.35 o
  -6  16   2      446.72      431.22     20.20 o
  -4  16   2      148.30      211.84     19.62 o
  -2  16   2       29.04        0.17      8.69 o
   0  16   2      220.59      267.47     18.19 o
   2  16   2      125.55       91.70     11.97 o
   4  16   2      500.15      495.04     20.10 o
   6  16   2      272.69      292.09     17.23 o
   8  16   2      563.83      581.55     26.09 o
  10  16   2       38.14       42.05     12.53 o
  12  16   2      119.41      126.73     18.21 o
  14  16   2        1.78       -0.77     15.92 o
  16  16   2        1.88        4.91     18.61 o
 -15  17   2        3.75       28.27     16.70 o
 -13  17   2        1.14      -23.13     23.13 o
 -11  17   2        0.46        4.29     14.86 o
  -9  17   2        6.92       22.07     14.80 o
  -7  17   2      113.24       78.23     16.74 o
  -5  17   2       33.42       68.76     16.00 o
  -3  17   2      106.99      110.22     16.79 o
  -1  17   2       36.34       44.35     10.10 o
   1  17   2       13.39       33.55      9.69 o
   3  17   2      177.06      196.66     16.65 o
   5  17   2      106.32      147.28     15.82 o
   7  17   2      149.67      164.37     17.47 o
   9  17   2      209.64      249.82     21.73 o
  11  17   2      107.10       98.73     17.42 o
  13  17   2        5.59       -4.50     14.39 o
  15  17   2        2.90       -9.15     26.07 o
 -16  18   2        1.31       71.79     32.36 o
 -14  18   2       92.14       98.15     19.38 o
 -12  18   2        7.71       -7.26     18.73 o
 -10  18   2      157.64      200.51     21.91 o
  -8  18   2      136.65      155.87     20.60 o
  -6  18   2       27.86       18.50     17.16 o
  -4  18   2       29.46       36.57     15.09 o
  -2  18   2      163.30      135.33     18.50 o
   0  18   2       28.13       22.48     11.02 o
   2  18   2      736.54      672.54     24.38 o
   4  18   2       71.42      107.31     19.02 o
   6  18   2        7.40       -6.56     13.59 o
   8  18   2       18.10        2.31     12.97 o
  10  18   2        5.25        6.36     13.77 o
  12  18   2       11.22       10.81     15.12 o
  14  18   2        0.13       12.54     21.47 o
 -15  19   2       59.49       71.24     20.11 o
 -13  19   2       25.23        3.48     15.37 o
 -11  19   2      132.22      148.10     25.52 o
  -9  19   2       18.69       14.24     24.25 o
  -7  19   2       44.39       15.00     15.98 o
  -5  19   2       26.00       40.51     16.14 o
  -3  19   2        0.86       -3.35     13.86 o
  -1  19   2      941.59      951.13     38.04 o
   1  19   2      236.98      213.88     18.52 o
   3  19   2      586.44      549.85     25.56 o
   5  19   2       35.86       38.81     13.56 o
   7  19   2       13.59       21.10     13.44 o
   9  19   2       10.22        5.59     14.06 o
  11  19   2       13.22       12.92     15.24 o
  13  19   2       21.60        8.30     18.63 o
 -14  20   2        1.57       -7.51     17.38 o
 -12  20   2        6.51        0.28     19.92 o
 -10  20   2       12.82        9.68     16.75 o
  -8  20   2       39.26       60.95     18.57 o
  -6  20   2       49.13       82.69     18.35 o
  -4  20   2        0.52        3.43     14.40 o
  -2  20   2       58.91       67.93     17.82 o
   0  20   2        7.53        2.54     14.94 o
   2  20   2      136.08      116.95     19.55 o
   4  20   2      194.06      166.71     21.44 o
   6  20   2       46.38       38.19     14.72 o
   8  20   2        3.89      -15.30     15.30 o
  10  20   2       24.24       26.02     16.86 o
  12  20   2        2.25       -1.59     16.50 o
 -13  21   2       45.68       74.09     37.82 o
 -11  21   2       16.83      -20.07     21.60 o
  -9  21   2        7.28       -5.41     16.65 o
  -7  21   2        4.10       31.35     16.60 o
  -5  21   2       15.25       43.56     17.51 o
  -3  21   2       19.78        6.19     35.17 o
  -1  21   2       16.02       28.31     16.92 o
   1  21   2       33.61       24.70     19.93 o
   3  21   2        1.63       -4.91     13.86 o
   5  21   2       21.60       28.93     36.54 o
   7  21   2        1.12       35.26     22.91 o
   9  21   2       16.74        1.59     22.71 o
  11  21   2        2.51       21.43     17.35 o
 -10  22   2       52.86       27.93     40.90 o
  -8  22   2       35.53       14.50     18.50 o
  -6  22   2        1.74      -15.97     15.97 o
  -4  22   2       45.01       63.80     18.56 o
  -2  22   2       10.11       -4.49     15.81 o
   0  22   2       40.21        4.69     20.31 o
   2  22   2        7.26       10.97     20.76 o
   4  22   2        1.24      -19.61     19.61 o
   6  22   2       21.96       66.82     23.78 o
   8  22   2       11.27        9.70     45.01 o
  10  22   2        4.52        5.67     18.62 o
  -9  23   2        9.83       38.06     20.74 o
  -7  23   2       10.34       27.13     20.05 o
  -5  23   2        1.39      -15.81     15.81 o
  -3  23   2        0.48       17.71     31.91 o
  -1  23   2       16.28       -2.67     20.68 o
   1  23   2        1.69        0.51     48.87 o
   3  23   2        3.50        4.05     21.87 o
   5  23   2        3.44      -25.41     26.13 o
   7  23   2       15.23       44.82     25.61 o
  -8  24   2        5.87       26.44     21.61 o
  -6  24   2       19.00       41.09     25.32 o
  -4  24   2       31.78       32.01     24.85 o
  -2  24   2        2.90      -20.97     20.97 o
   0  24   2        3.78        3.25     22.26 o
   2  24   2        0.01        4.48     22.73 o
   4  24   2       13.12        5.96     29.99 o
   6  24   2       12.79       30.62     42.38 o
  -5  25   2        2.23       -3.14     24.03 o
  -3  25   2       50.77       17.61     24.74 o
  -1  25   2        4.31      -17.39     45.65 o
   1  25   2        2.24       32.92     39.88 o
   3  25   2        4.41       19.17     24.79 o
 -21   1   3       19.46        6.16     24.27 o
 -19   1   3        8.80       13.51     12.37 o
 -17   1   3       75.38      126.87     12.32 o
 -15   1   3      378.08      336.00     15.35 o
 -13   1   3      484.20      502.53     13.94 o
 -11   1   3     1154.23     1187.46     17.95 o
  -9   1   3      695.28      711.56     10.09 o
  -7   1   3      226.43      227.13      6.20 o
  -5   1   3      231.54      178.54      4.67 o
  -3   1   3     2776.06     2529.78     35.79 o
  -1   1   3     1125.96     1089.13     12.77 o
   1   1   3     9302.21     9348.50     82.61 o
   3   1   3      143.48      137.54      7.04 o
   5   1   3     1156.96     1234.04     22.56 o
   7   1   3      317.94      367.36     12.83 o
   9   1   3        7.29       27.91      7.77 o
  11   1   3      154.36      152.83     11.75 o
  13   1   3       98.30      121.23     12.74 o
  15   1   3       94.05       87.59     11.08 o
  17   1   3        2.90       -1.80      9.20 o
  19   1   3        9.99       19.91     14.04 o
 -20   2   3        4.91       -3.05     10.96 o
 -18   2   3       63.02       43.83     12.86 o
 -16   2   3      337.49      325.07     24.18 o
 -14   2   3      542.62      570.71     16.23 o
 -12   2   3      125.30      152.26      6.56 o
 -10   2   3      294.37      316.65      7.87 o
  -8   2   3      140.53      135.34      5.70 o
  -6   2   3       52.96       42.74      3.42 o
  -4   2   3      378.51      366.54      7.79 o
  -2   2   3      252.01      249.89      6.73 o
   0   2   3     2201.81     2305.88     25.15 o
   2   2   3      241.01      273.18     13.92 o
   4   2   3     4514.11     4588.90     58.61 o
   6   2   3      452.32      371.03     18.99 o
   8   2   3      196.38      172.96     10.55 o
  10   2   3      439.03      405.58     17.85 o
  12   2   3      315.99      281.65     15.71 o
  14   2   3       55.35       59.08     11.14 o
  16   2   3        6.71        5.54      9.40 o
  18   2   3       45.52       50.93     11.95 o
 -21   3   3        4.82      -10.20     16.53 o
 -19   3   3        0.55       -8.51      9.96 o
 -17   3   3        4.44        4.10      8.74 o
 -15   3   3       11.46       20.42      9.83 o
 -13   3   3      777.64      838.29     16.75 o
 -11   3   3      897.09      897.61     14.23 o
  -9   3   3      475.54      505.20     19.74 o
  -7   3   3       95.95       81.69      4.36 o
  -5   3   3      271.05      275.36      7.57 o
  -3   3   3     4915.36     4893.12     59.26 o
  -1   3   3      142.33      130.77      8.17 o
   1   3   3       42.26       56.50      4.77 o
   3   3   3      173.02      131.73      8.96 o
   5   3   3      350.56      384.97     12.59 o
   7   3   3       13.77       29.99      6.97 o
   9   3   3      541.11      557.87     16.13 o
  11   3   3      108.81      110.84     10.14 o
  13   3   3       83.42       83.05     10.80 o
  15   3   3       14.02       23.65     10.53 o
  17   3   3      133.28      146.90     13.90 o
  19   3   3       10.75       18.89     14.23 o
 -20   4   3       29.51       40.85     12.51 o
 -18   4   3        3.98       22.34     10.13 o
 -16   4   3        5.17       -2.71      7.97 o
 -14   4   3      350.34      287.46     13.31 o
 -12   4   3      120.10      122.89      7.74 o
 -10   4   3       46.05       40.45      6.17 o
  -8   4   3     5122.52     5271.32     69.17 o
  -6   4   3     2645.16     2774.18     30.18 o
  -4   4   3    10718.79    10782.51    114.76 o
  -2   4   3     1528.47     1489.38     28.64 o
   0   4   3      310.64      343.18      9.46 o
   2   4   3      426.66      396.46     11.09 o
   4   4   3      368.43      412.17     13.62 o
   6   4   3     1281.91     1208.86     23.54 o
   8   4   3      459.81      424.64     13.96 o
  10   4   3     1042.48      991.34     22.18 o
  12   4   3       44.07       44.42      8.98 o
  14   4   3       57.67       44.99     10.00 o
  16   4   3      123.13      134.57     14.75 o
  18   4   3       31.24       28.18     12.69 o
 -21   5   3       13.76       -6.01     16.82 o
 -19   5   3       62.23       75.27     12.58 o
 -17   5   3      180.54      208.53     22.77 o
 -15   5   3       70.97       80.35      9.73 o
 -13   5   3       47.04       42.78      6.11 o
 -11   5   3       38.40       33.97      9.80 o
  -9   5   3      217.84      254.09     15.49 o
  -7   5   3     1725.89     2087.73     37.78 o
  -5   5   3      240.24      250.92      9.86 o
  -3   5   3     2594.02     2682.18     32.83 o
  -1   5   3       43.93       29.97      4.83 o
   1   5   3      345.36      336.29     12.57 o
   3   5   3      296.31      276.32      9.33 o
   5   5   3      503.03      527.46     14.55 o
   7   5   3       86.72       78.98      8.42 o
   9   5   3      123.53      115.08      9.44 o
  11   5   3      162.78      138.75     10.78 o
  13   5   3      124.51      157.04     12.87 o
  15   5   3       44.12       26.71     11.04 o
  17   5   3       19.02       21.36     11.51 o
  19   5   3        1.36        2.61     13.99 o
 -20   6   3       56.00       66.52     15.14 o
 -18   6   3       10.46       15.74      9.90 o
 -16   6   3      196.78      199.62     14.79 o
 -14   6   3       39.49       41.80      6.69 o
 -12   6   3      309.15      244.32     25.25 o
 -10   6   3       83.08      112.11     10.77 o
  -8   6   3      100.04       71.62     16.86 o
  -6   6   3     3149.37     3467.50     37.76 o
  -4   6   3      990.99      986.68     15.95 o
  -2   6   3     3007.60     3008.07     40.41 o
   0   6   3       85.51      106.71      7.01 o
   2   6   3       29.05       23.75      5.90 o
   4   6   3       49.74       52.99      6.93 o
   6   6   3      108.34       97.45      8.36 o
   8   6   3       29.47       38.36      8.05 o
  10   6   3      196.82      146.05     22.13 o
  12   6   3       32.78       37.22      8.59 o
  14   6   3       49.05       28.67      9.81 o
  16   6   3       13.22       -5.34     11.83 o
  18   6   3       11.84       -0.58     13.25 o
 -21   7   3        1.13       -0.09     16.65 o
 -19   7   3        7.25       11.22     12.50 o
 -17   7   3       93.15       62.58     12.05 o
 -15   7   3       55.37       67.15     13.83 o
 -13   7   3      105.53       85.95     16.29 o
 -11   7   3        2.64       22.34      8.14 o
  -9   7   3      345.67      370.61     17.69 o
  -7   7   3      340.36      339.71     11.02 o
  -5   7   3      615.01      619.51     14.90 o
  -3   7   3     4656.55     4518.32     52.49 o
  -1   7   3      628.45      668.43     14.69 o
   1   7   3      453.54      375.09     13.88 o
   3   7   3      627.85      520.45     14.45 o
   5   7   3      193.71      237.40     10.19 o
   7   7   3       87.21      136.60      9.32 o
   9   7   3      299.06      256.12     12.28 o
  11   7   3       20.33       29.72      9.19 o
  13   7   3        3.54       16.38      9.05 o
  15   7   3       18.34       18.67     10.64 o
  17   7   3        3.91      -10.56     13.17 o
  19   7   3        5.52       15.50     14.63 o
 -20   8   3        3.65      -11.73     11.73 o
 -18   8   3        4.85       -5.20     14.58 o
 -16   8   3       91.71      116.05     26.08 o
 -14   8   3       15.36       10.02     13.42 o
 -12   8   3      157.84      139.62     15.22 o
 -10   8   3       51.51       67.04      9.23 o
  -8   8   3       35.30       26.04      5.30 o
  -6   8   3       42.00       25.61      5.50 o
  -4   8   3       37.55       63.64      5.94 o
  -2   8   3       70.01       53.52      6.90 o
   0   8   3      352.37      316.91     11.36 o
   2   8   3        8.51        7.02      5.97 o
   4   8   3      144.31      119.25     10.23 o
   6   8   3      284.17      232.76     11.79 o
   8   8   3      115.60      139.37     10.01 o
  10   8   3       86.71      128.48     10.63 o
  12   8   3        0.13        6.72      9.25 o
  14   8   3       16.80       18.46     10.71 o
  16   8   3        9.34       11.37     11.69 o
  18   8   3        0.40       -7.22     13.47 o
 -19   9   3       20.70       38.17     13.10 o
 -17   9   3       26.42       16.48     10.76 o
 -15   9   3       31.30       20.93     13.14 o
 -13   9   3       88.31       69.93     16.89 o
 -11   9   3       25.11       18.68     13.75 o
  -9   9   3      151.69      123.05     12.09 o
  -7   9   3       87.95       92.82      7.87 o
  -5   9   3      486.19      610.50     12.39 o
  -3   9   3      227.45      261.04     10.79 o
  -1   9   3      144.99      150.47      8.58 o
   1   9   3      339.97      299.57     11.59 o
   3   9   3      461.38      555.62     17.50 o
   5   9   3      109.05      138.99     10.30 o
   7   9   3      115.69      157.67     11.90 o
   9   9   3       55.50       42.67      8.76 o
  11   9   3       37.12       29.05      9.17 o
  13   9   3        8.31        6.22     10.05 o
  15   9   3       16.17        0.60     11.41 o
  17   9   3       30.05       25.03     14.77 o
 -20  10   3        2.37        6.38     27.35 o
 -18  10   3        4.32      -11.00     11.00 o
 -16  10   3       55.33       76.50     11.94 o
 -14  10   3       20.03       16.53     11.22 o
 -12  10   3       52.49       60.30      7.14 o
 -10  10   3       24.45       21.09      7.60 o
  -8  10   3      132.55      114.37      9.49 o
  -6  10   3       15.26        4.70      5.43 o
  -4  10   3      162.13      129.03      8.17 o
  -2  10   3      790.83      849.75     24.74 o
   0  10   3       70.76      103.76      9.40 o
   2  10   3       76.33      119.56     10.15 o
   4  10   3      724.30      782.13     32.76 o
   6  10   3       83.24      111.36     10.43 o
   8  10   3       12.51       17.01      8.72 o
  10  10   3       34.36       18.69      9.99 o
  12  10   3        6.30        6.83      9.03 o
  14  10   3        8.60       28.82     11.53 o
  16  10   3       19.59       18.47     15.89 o
  18  10   3       10.19        5.70     14.15 o
 -19  11   3       10.27       20.06     21.41 o
 -17  11   3        1.31       -4.53     16.11 o
 -15  11   3       95.34       72.23     12.13 o
 -13  11   3      180.38      204.69     18.68 o
 -11  11   3       15.21       27.12      7.75 o
  -9  11   3      271.40      226.17     12.54 o
  -7  11   3      271.77      290.96     13.92 o
  -5  11   3      179.54      153.75      7.46 o
  -3  11   3      141.22      127.62      7.57 o
  -1  11   3     1244.60     1219.96     22.00 o
   1  11   3      477.49      558.85     16.73 o
   3  11   3     1053.19     1132.54     33.01 o
   5  11   3      163.51      161.97     11.58 o
   7  11   3       88.22       63.07     13.20 o
   9  11   3      132.76      119.47     11.80 o
  11  11   3       48.35       23.79     10.85 o
  13  11   3       25.30       21.79     11.43 o
  15  11   3        4.49       11.02     21.64 o
  17  11   3       18.32       26.29     17.90 o
 -18  12   3        9.62        2.59     41.55 o
 -16  12   3        5.60       10.12     11.29 o
 -14  12   3       27.59        6.15     10.46 o
 -12  12   3      117.60      125.66     13.85 o
 -10  12   3      248.67      251.08     13.48 o
  -8  12   3      184.29      165.52     12.16 o
  -6  12   3      148.87      126.43      7.86 o
  -4  12   3      118.09      168.28      8.51 o
  -2  12   3      358.81      324.38     11.71 o
   0  12   3       55.57       61.69      7.76 o
   2  12   3      170.04      102.57     10.80 o
   4  12   3      664.47      631.78     24.33 o
   6  12   3      482.95      413.23     17.54 o
   8  12   3       80.49      137.44     12.18 o
  10  12   3      369.69      489.04     21.52 o
  12  12   3       75.57       42.28     12.36 o
  14  12   3        9.73        6.66     13.57 o
  16  12   3       35.10       38.44     22.35 o
 -17  13   3        1.10       -1.20     12.03 o
 -15  13   3        1.18       -7.55     10.80 o
 -13  13   3       95.82      104.24     14.08 o
 -11  13   3      136.25      120.76     16.23 o
  -9  13   3     1279.35     1292.77     38.33 o
  -7  13   3      607.93      612.26     32.04 o
  -5  13   3      118.04      113.96      7.97 o
  -3  13   3     1787.87     1827.87     31.72 o
  -1  13   3       92.82       85.07      8.45 o
   1  13   3      115.90      128.39     11.55 o
   3  13   3       80.33       57.99     10.63 o
   5  13   3      130.77      140.37     13.20 o
   7  13   3      209.41      258.02     14.44 o
   9  13   3      105.20       94.83     13.38 o
  11  13   3      181.40      198.02     18.44 o
  13  13   3       62.80       59.50     15.77 o
  15  13   3       27.34       54.54     18.62 o
 -18  14   3       41.81       19.13     31.08 o
 -16  14   3       22.51       40.17     14.11 o
 -14  14   3       45.16       55.83     13.29 o
 -12  14   3       31.08       32.92     15.51 o
 -10  14   3       55.42       37.61     13.46 o
  -8  14   3      419.47      437.65     21.95 o
  -6  14   3     2799.78     2950.50     57.55 o
  -4  14   3      655.78      587.59     17.36 o
  -2  14   3      222.12      195.15     10.60 o
   0  14   3       30.74       53.38     10.04 o
   2  14   3       12.87       22.65      9.71 o
   4  14   3      114.43      149.88     15.59 o
   6  14   3       13.23       20.63     10.00 o
   8  14   3      478.47      527.68     25.71 o
  10  14   3      133.70      141.70     15.64 o
  12  14   3       30.30       13.56     13.90 o
  14  14   3       14.28        8.34     16.55 o
  16  14   3        2.44       17.06     18.74 o
 -17  15   3        3.49       36.85     21.94 o
 -15  15   3        1.09       -0.01     12.95 o
 -13  15   3       66.96       58.14     14.48 o
 -11  15   3       24.23       30.41     13.78 o
  -9  15   3      237.13      212.97     19.03 o
  -7  15   3      392.40      347.83     17.94 o
  -5  15   3     2365.22     2356.07     49.00 o
  -3  15   3      180.32      157.00     16.91 o
  -1  15   3       75.01       40.73      9.47 o
   1  15   3       64.73       89.38     11.27 o
   3  15   3      259.74      314.44     16.93 o
   5  15   3      113.23      120.49     13.01 o
   7  15   3      177.29      154.27     14.89 o
   9  15   3      304.02      316.99     23.09 o
  11  15   3       89.50       81.86     14.46 o
  13  15   3        8.16       -0.20     15.16 o
  15  15   3        0.80       20.57     18.40 o
 -16  16   3        3.26       11.79     14.88 o
 -14  16   3       12.88       25.64     18.11 o
 -12  16   3        2.42       34.80     16.47 o
 -10  16   3       65.58       70.94     16.19 o
  -8  16   3      303.64      315.82     22.53 o
  -6  16   3      265.63      252.86     16.77 o
  -4  16   3      193.84      164.00     14.56 o
  -2  16   3      536.44      555.51     23.45 o
   0  16   3        1.83        2.96      8.62 o
   2  16   3        8.78       -5.05      8.87 o
   4  16   3       31.16       12.77     10.35 o
   6  16   3       89.24       66.65     13.80 o
   8  16   3      152.35      153.97     15.90 o
  10  16   3       13.10       19.23     11.96 o
  12  16   3       28.09       21.54     14.88 o
  14  16   3       14.55       34.86     21.06 o
 -15  17   3        4.33       13.16     15.13 o
 -13  17   3        8.87       10.08     36.60 o
 -11  17   3       62.05      110.73     31.85 o
  -9  17   3        7.13       -7.39     18.12 o
  -7  17   3       22.92       10.59     14.03 o
  -5  17   3       42.38       12.03     14.08 o
  -3  17   3       28.90       11.33     12.70 o
  -1  17   3        3.29        8.31     10.92 o
   1  17   3       73.40       51.05     10.99 o
   3  17   3      388.24      347.79     20.44 o
   5  17   3      253.66      280.92     34.50 o
   7  17   3      262.34      257.24     24.35 o
   9  17   3       13.31       30.44     12.39 o
  11  17   3       53.11       59.72     16.61 o
  13  17   3        0.64        5.79     15.30 o
 -14  18   3       15.25       30.42     16.20 o
 -12  18   3       15.45        8.29     41.48 o
 -10  18   3      136.40      174.01     21.02 o
  -8  18   3       46.47       85.35     18.08 o
  -6  18   3       58.09       72.13     16.47 o
  -4  18   3       25.87       11.02     14.84 o
  -2  18   3       20.08       28.98     11.61 o
   0  18   3       40.92       32.51     17.44 o
   2  18   3      251.00      233.22     18.68 o
   4  18   3       93.08       84.99     13.85 o
   6  18   3       66.33       29.16     13.61 o
   8  18   3       13.26       18.71     14.23 o
  10  18   3       24.20       33.78     15.94 o
  12  18   3        4.55        8.56     16.04 o
 -13  19   3       18.00        2.72     20.45 o
 -11  19   3      111.77      101.86     38.98 o
  -9  19   3        9.74       37.46     17.27 o
  -7  19   3       18.02       12.48     15.05 o
  -5  19   3        9.78       -5.73     14.98 o
  -3  19   3       60.01       60.80     17.52 o
  -1  19   3      245.64      213.83     18.85 o
   1  19   3       41.34       28.87     12.85 o
   3  19   3      136.97      115.32     28.18 o
   5  19   3       25.53       71.77     17.68 o
   7  19   3        1.75       27.69     17.87 o
   9  19   3        0.81       16.53     15.01 o
  11  19   3        2.54        6.97     15.85 o
 -12  20   3       40.04       43.97     22.62 o
 -10  20   3        2.97       14.05     19.81 o
  -8  20   3       16.17       -4.81     16.81 o
  -6  20   3        6.66       -0.22     15.78 o
  -4  20   3       12.07       26.67     20.48 o
  -2  20   3       31.09       10.94     11.75 o
   0  20   3       99.84      100.12     15.85 o
   2  20   3      195.38      174.70     21.51 o
   4  20   3       32.92       17.22     16.40 o
   6  20   3        6.81       -5.73     20.11 o
   8  20   3        0.69       -4.33     22.06 o
  10  20   3        4.15       -3.84     17.14 o
 -11  21   3        1.69        8.11     22.25 o
  -9  21   3        2.45        5.20     21.84 o
  -7  21   3        1.63        9.03     21.77 o
  -5  21   3        6.00      -13.53     15.51 o
  -3  21   3       11.21       12.78     16.97 o
  -1  21   3        3.39      -12.55     12.55 o
   1  21   3       55.80       32.92     16.07 o
   3  21   3        5.77       22.72     16.47 o
   5  21   3        0.56       -0.41     20.49 o
   7  21   3        0.63      -19.42     19.42 o
   9  21   3        5.23        0.24     17.78 o
 -10  22   3       70.28       49.24     54.90 o
  -8  22   3       10.21       -7.89     17.32 o
  -6  22   3       39.53       33.52     18.69 o
  -4  22   3       31.47       32.09     19.13 o
  -2  22   3        6.23       -1.31     16.76 o
   0  22   3        9.57       -5.29     14.24 o
   2  22   3       16.07        8.57     22.28 o
   4  22   3        5.26       66.21     24.74 o
   6  22   3       18.97      -11.35     21.94 o
   8  22   3        7.76       -3.65     30.05 o
  -9  23   3       41.44       42.30     25.50 o
  -7  23   3       24.80       50.62     20.60 o
  -5  23   3       15.14       17.95     21.44 o
  -3  23   3       16.43       11.92     22.51 o
  -1  23   3        3.32       -9.20     19.88 o
   1  23   3       37.07        6.18     22.66 o
   3  23   3       16.23        5.29     25.43 o
   5  23   3        5.61      -16.18     42.96 o
   7  23   3        1.82       11.96     25.32 o
  -6  24   3       15.74       22.49     22.25 o
  -4  24   3       32.71       15.98     24.64 o
  -2  24   3        4.49       31.27     25.83 o
   0  24   3        5.50        2.37     22.67 o
   2  24   3        6.81       11.45     25.17 o
   4  24   3        7.50       32.38     25.87 o
  -3  25   3       47.43       58.36     40.58 o
  -1  25   3        5.23       -8.25     24.03 o
   1  25   3        0.25       15.54     25.17 o
 -20   0   4       31.73       75.00     26.71 o
 -18   0   4       35.88       -0.77     20.03 o
 -16   0   4      331.08      370.45     22.19 o
 -14   0   4       35.07       27.98     10.98 o
 -12   0   4     6452.23     6141.25     88.26 o
 -10   0   4      228.31      258.17     14.37 o
  -8   0   4      132.26      143.12     15.92 o
  -6   0   4     2216.85     2073.34     54.20 o
  -4   0   4      170.94      183.04     20.23 o
  -2   0   4     1534.88     1434.78     22.67 o
   0   0   4     2100.68     2017.11     31.63 o
   2   0   4    13164.57    12637.03    205.93 o
   4   0   4     5982.99     6018.56    107.25 o
   6   0   4      778.40      637.13     32.23 o
   8   0   4       27.93        1.23     10.61 o
  10   0   4        7.25      -11.21     11.21 o
  12   0   4        0.22        4.24     12.36 o
  14   0   4        3.82       14.05     19.97 o
  16   0   4       53.05       31.32     15.46 o
  18   0   4       27.07       31.70     21.56 o
 -21   1   4       15.61        6.13     17.77 o
 -19   1   4       23.46       35.88     15.52 o
 -17   1   4       20.25       29.10      9.49 o
 -15   1   4      427.92      383.68     16.09 o
 -13   1   4      390.37      397.31     11.46 o
 -11   1   4      217.88      236.24      6.80 o
  -9   1   4      684.60      671.61      9.87 o
  -7   1   4        5.93        4.12      4.80 o
  -5   1   4      181.91      142.85      7.05 o
  -3   1   4      159.55      141.05      6.34 o
  -1   1   4      436.17      435.62      8.28 o
   1   1   4    11652.78    11340.65    113.89 o
   3   1   4     1624.85     1443.03     25.12 o
   5   1   4     1279.55     1247.90     24.25 o
   7   1   4      381.82      445.17     15.45 o
   9   1   4       74.10       51.84      9.76 o
  11   1   4       38.18       43.08      9.77 o
  13   1   4       25.50       15.25      9.58 o
  15   1   4       90.33      110.95     14.49 o
  17   1   4       22.40       12.19     10.99 o
 -20   2   4        5.51        9.86     15.24 o
 -18   2   4       23.50       36.42     14.19 o
 -16   2   4       33.77       53.67     13.59 o
 -14   2   4      525.33      484.13     17.53 o
 -12   2   4       77.41       84.94      6.77 o
 -10   2   4      219.04      228.70      7.27 o
  -8   2   4      105.14      116.32      5.42 o
  -6   2   4      275.97      241.58      7.41 o
  -4   2   4      132.41      117.43      7.27 o
  -2   2   4      175.57      222.74      6.87 o
   0   2   4     2467.62     2295.85     26.43 o
   2   2   4     1204.97     1158.67     25.11 o
   4   2   4     4827.22     4603.18     60.76 o
   6   2   4       31.84       48.74      8.21 o
   8   2   4       27.41       27.55      8.63 o
  10   2   4      436.52      516.66     24.54 o
  12   2   4        3.27       -4.23      7.82 o
  14   2   4       81.26       89.69     13.35 o
  16   2   4       30.72       30.17     12.44 o
  18   2   4       35.00       46.72     16.50 o
 -21   3   4        9.09        2.54     17.01 o
 -19   3   4      166.97      227.45     20.30 o
 -17   3   4      124.64      122.49     18.25 o
 -15   3   4       62.01       60.41      8.77 o
 -13   3   4        6.06       10.70      6.12 o
 -11   3   4       90.66      109.43      6.19 o
  -9   3   4       63.10       71.92      4.69 o
  -7   3   4       46.31       68.05      7.41 o
  -5   3   4     3847.41     3752.60     47.52 o
  -3   3   4     5079.58     4957.02     51.90 o
  -1   3   4      267.66      335.28      9.79 o
   1   3   4       98.06       98.40      7.23 o
   3   3   4       18.46        0.74      6.23 o
   5   3   4      227.19      172.70     11.74 o
   7   3   4      220.68      252.73     12.83 o
   9   3   4       95.04       85.73     10.71 o
  11   3   4      227.70      215.31     12.60 o
  13   3   4       28.19       41.84     10.15 o
  15   3   4       31.14       29.46     12.09 o
  17   3   4       44.45       29.40     13.20 o
 -20   4   4       26.28       40.87     15.98 o
 -18   4   4       54.50       74.21     19.65 o
 -16   4   4        8.64       13.47      8.01 o
 -14   4   4       16.20       12.86      8.27 o
 -12   4   4        8.66       11.61     10.16 o
 -10   4   4       26.61       34.85      5.88 o
  -8   4   4       45.14       47.16      3.81 o
  -6   4   4     1901.60     1915.17     26.81 o
  -4   4   4     5148.74     5007.85     52.32 o
  -2   4   4      949.89      920.04     32.78 o
   0   4   4        9.32       12.47      7.24 o
   2   4   4      220.27      243.44      9.45 o
   4   4   4        8.02       16.22      6.33 o
   6   4   4       15.73       30.11      7.90 o
   8   4   4      229.85      213.83     12.59 o
  10   4   4       95.98       87.37      9.83 o
  12   4   4       66.08       54.40     10.95 o
  14   4   4        9.31        1.74     10.28 o
  16   4   4       33.93       20.80     11.66 o
  18   4   4        7.34       21.75     15.01 o
 -21   5   4        8.73       22.86     29.92 o
 -19   5   4       72.45       92.89     15.01 o
 -17   5   4      117.97      107.85     18.74 o
 -15   5   4        4.92       10.08     19.14 o
 -13   5   4      110.74      121.16     12.94 o
 -11   5   4      114.81      134.07      9.74 o
  -9   5   4      104.94      105.11      7.80 o
  -7   5   4     1032.46     1026.68     14.90 o
  -5   5   4      437.63      528.88     14.27 o
  -3   5   4     1121.21     1169.66     20.72 o
  -1   5   4       14.08       10.66      5.22 o
   1   5   4      318.93      271.99     10.65 o
   3   5   4      186.72      154.73     10.18 o
   5   5   4       50.09       64.16      8.33 o
   7   5   4       26.53       29.42      7.61 o
   9   5   4      114.99      112.17     10.29 o
  11   5   4       84.40       88.43     10.12 o
  13   5   4        8.65        2.36      9.28 o
  15   5   4       19.98       -8.94     10.26 o
  17   5   4       12.40       -2.07     14.40 o
 -20   6   4       58.50      119.56     34.93 o
 -18   6   4       19.82       14.17     15.65 o
 -16   6   4       22.46       -1.34     13.27 o
 -14   6   4       12.02       12.96     12.52 o
 -12   6   4       31.71       44.05     13.77 o
 -10   6   4       12.39       -3.30      6.60 o
  -8   6   4      226.87      248.82     10.33 o
  -6   6   4       83.29       78.77      5.92 o
  -4   6   4      503.18      465.89     11.20 o
  -2   6   4      223.69      266.84     10.96 o
   0   6   4       97.46      130.51      9.06 o
   2   6   4      136.50      144.61      8.90 o
   4   6   4        7.85       13.83      6.34 o
   6   6   4       13.90        2.08      6.60 o
   8   6   4       38.30       39.45      8.08 o
  10   6   4       89.91      119.59     10.81 o
  12   6   4       41.47       33.32      9.74 o
  14   6   4       13.93       18.13     10.41 o
  16   6   4       10.63       18.46     13.94 o
  18   6   4        9.73       -7.64     14.82 o
 -19   7   4        8.02        1.93     27.35 o
 -17   7   4        3.55        4.33     23.44 o
 -15   7   4        3.85       -2.37     13.16 o
 -13   7   4       35.50       24.17     13.17 o
 -11   7   4       44.39       37.87      9.65 o
  -9   7   4       65.53       50.69      9.72 o
  -7   7   4       30.44       37.08      5.01 o
  -5   7   4      578.38      601.18     12.01 o
  -3   7   4      724.31      714.21     15.71 o
  -1   7   4       12.05       24.86      6.10 o
   1   7   4      241.72      277.38     10.35 o
   3   7   4       60.88       48.85      9.67 o
   5   7   4       84.66      134.24      9.41 o
   7   7   4      108.80      132.29     10.10 o
   9   7   4       62.22      102.60     10.22 o
  11   7   4       33.74       27.06      9.20 o
  13   7   4       53.01       40.02     10.96 o
  15   7   4       13.89        7.80     12.82 o
  17   7   4        0.99       22.96     14.37 o
 -20   8   4        3.77      -27.87     27.87 o
 -18   8   4       20.72        7.61     16.78 o
 -16   8   4       59.52       43.18     16.76 o
 -14   8   4       12.33       12.54     13.30 o
 -12   8   4      104.51       86.81     15.63 o
 -10   8   4       74.77       68.86     16.57 o
  -8   8   4       59.20       66.28      7.18 o
  -6   8   4       14.89       43.27     10.31 o
  -4   8   4       21.79       14.58      5.42 o
  -2   8   4      208.55      168.21     10.29 o
   0   8   4       25.31       49.14      7.38 o
   2   8   4       71.46       92.06      8.74 o
   4   8   4      223.25      229.09     11.95 o
   6   8   4       89.53      113.20     13.51 o
   8   8   4      119.46      116.49     10.53 o
  10   8   4       41.63       24.10      8.74 o
  12   8   4       11.26       39.53     10.11 o
  14   8   4        3.20       -8.35      9.76 o
  16   8   4        7.28       -4.93     12.86 o
 -19   9   4       36.13       51.11     34.42 o
 -17   9   4       48.07       57.75     18.81 o
 -15   9   4       19.78        0.21     14.13 o
 -13   9   4      461.09      423.74     27.88 o
 -11   9   4      224.21      218.17     17.12 o
  -9   9   4      151.49      156.95      9.46 o
  -7   9   4       14.38        4.06     10.39 o
  -5   9   4      219.98      239.92      9.06 o
  -3   9   4       62.08       99.34      7.91 o
  -1   9   4       49.42       73.77      7.94 o
   1   9   4       25.02       25.42      7.68 o
   3   9   4     1040.68      952.68     27.31 o
   5   9   4      193.72      148.01     12.21 o
   7   9   4       27.60       10.64      9.37 o
   9   9   4        7.84       -7.39      7.39 o
  11   9   4        4.72       15.48      9.28 o
  13   9   4        3.04       -8.89      8.89 o
  15   9   4        1.24       -3.34     12.32 o
  17   9   4       18.43       31.49     15.77 o
 -18  10   4        3.39       22.53     18.21 o
 -16  10   4        1.63       -4.79     15.42 o
 -14  10   4      165.97      131.98     20.49 o
 -12  10   4      631.64      635.92     32.68 o
 -10  10   4     1556.13     1429.66     29.08 o
  -8  10   4      128.09      148.09     10.68 o
  -6  10   4       43.05       12.81      7.73 o
  -4  10   4      185.65      179.63      9.31 o
  -2  10   4       16.33       27.32      8.42 o
   0  10   4      966.52      882.28     20.72 o
   2  10   4      751.19      743.38     21.75 o
   4  10   4      998.96      983.91     25.95 o
   6  10   4      134.31      160.96     13.47 o
   8  10   4       50.94       57.67     11.29 o
  10  10   4        5.09        0.67     10.31 o
  12  10   4        1.53       -8.98      8.98 o
  14  10   4        3.87        7.19     12.03 o
  16  10   4        0.93       -7.13     13.22 o
 -19  11   4        4.80       -4.49     30.69 o
 -17  11   4        3.15        2.71     17.00 o
 -15  11   4       29.90       11.82     16.11 o
 -13  11   4      197.74      172.12     22.00 o
 -11  11   4       37.27       26.62     11.57 o
  -9  11   4       70.46       83.67      9.90 o
  -7  11   4       14.03       25.51      7.23 o
  -5  11   4       36.62       51.37      6.82 o
  -3  11   4       16.77        6.42      6.36 o
  -1  11   4      426.31      429.73     15.57 o
   1  11   4      534.24      576.84     22.07 o
   3  11   4     1026.88     1063.33     24.79 o
   5  11   4       68.93       79.85     10.29 o
   7  11   4        4.66       -5.16      8.24 o
   9  11   4       93.91       68.01     12.08 o
  11  11   4       68.76       47.50     14.09 o
  13  11   4       43.35       86.36     16.25 o
  15  11   4       13.39       21.30     16.94 o
 -18  12   4        9.66        5.92     18.23 o
 -16  12   4        1.95       15.90     17.89 o
 -14  12   4       29.76       15.90     16.41 o
 -12  12   4      142.48      118.92     12.08 o
 -10  12   4       95.81       86.19     12.65 o
  -8  12   4       49.41       40.22      9.79 o
  -6  12   4      144.94      154.02     10.75 o
  -4  12   4       31.69       24.83      7.29 o
  -2  12   4        2.25       -3.15      6.77 o
   0  12   4       17.33       32.21      9.51 o
   2  12   4      242.71      185.33     13.33 o
   4  12   4      406.42      404.68     19.16 o
   6  12   4       89.72       65.25     10.54 o
   8  12   4       65.49       80.22     11.75 o
  10  12   4      199.13      236.34     19.49 o
  12  12   4       75.00       72.21     32.58 o
  14  12   4        5.85       -1.15     13.92 o
  16  12   4        9.51       33.35     19.27 o
 -17  13   4        2.51       27.77     19.56 o
 -15  13   4        1.04       -7.15     16.76 o
 -13  13   4       15.68        0.39     15.61 o
 -11  13   4      109.03      136.62     24.02 o
  -9  13   4      161.22      189.60     16.55 o
  -7  13   4       57.61       77.49     17.80 o
  -5  13   4      259.59      193.56     14.21 o
  -3  13   4      383.89      347.20     15.38 o
  -1  13   4       12.83       29.29     10.26 o
   1  13   4       62.29       59.39     10.85 o
   3  13   4        0.19        2.78      9.20 o
   5  13   4       86.89       88.99     10.96 o
   7  13   4       40.93       37.44     10.25 o
   9  13   4      166.22      123.01     14.75 o
  11  13   4       55.96       44.12     14.29 o
  13  13   4      108.51       99.46     20.90 o
  15  13   4        3.86        0.09     16.87 o
 -16  14   4        1.02       -2.50     24.91 o
 -14  14   4        1.45       -9.17      9.17 o
 -12  14   4        5.19       -8.44     12.88 o
 -10  14   4       10.93       12.83     12.23 o
  -8  14   4      609.66      672.66     28.76 o
  -6  14   4      847.01      867.29     46.40 o
  -4  14   4       53.16       54.05     12.05 o
  -2  14   4      120.47      102.82     13.05 o
   0  14   4       59.83       49.57     11.51 o
   2  14   4       82.32       99.34     12.16 o
   4  14   4      137.80      174.39     12.97 o
   6  14   4       66.05      110.29     12.32 o
   8  14   4      128.57      127.04     15.10 o
  10  14   4       21.54       12.52     11.72 o
  12  14   4        0.32        0.56     16.05 o
  14  14   4        9.98       30.42     22.83 o
 -17  15   4        2.38        6.23     20.57 o
 -15  15   4        5.34       11.70     18.69 o
 -13  15   4       14.51       54.92     12.95 o
 -11  15   4       22.26       37.04     15.58 o
  -9  15   4      210.71      195.56     26.75 o
  -7  15   4      170.47      138.26     17.72 o
  -5  15   4      730.75      813.63     26.95 o
  -3  15   4       92.79       98.28     15.16 o
  -1  15   4       88.71       82.69     16.48 o
   1  15   4       74.72       86.05     12.07 o
   3  15   4       12.48       26.11     10.36 o
   5  15   4      114.83      130.34     13.76 o
   7  15   4        2.76       -5.67     10.96 o
   9  15   4       71.69       73.65     14.58 o
  11  15   4       14.98       30.56     14.48 o
  13  15   4       26.67       31.35     19.45 o
 -16  16   4        6.72        8.93     20.38 o
 -14  16   4        4.81        6.15     14.38 o
 -12  16   4        2.34       29.99     16.00 o
 -10  16   4        7.76       18.22     16.42 o
  -8  16   4       31.53       23.16     14.07 o
  -6  16   4      111.20      151.25     18.76 o
  -4  16   4       53.43       41.20     13.27 o
  -2  16   4       86.65       67.85     12.98 o
   0  16   4        8.94       10.26     10.62 o
   2  16   4       66.65       70.36     20.00 o
   4  16   4       14.63       10.85     14.16 o
   6  16   4        6.90        2.36     10.19 o
   8  16   4      179.41      197.42     17.27 o
  10  16   4       42.26       55.98     15.97 o
  12  16   4        9.98        9.98     15.31 o
 -15  17   4        8.85       41.44     53.42 o
 -13  17   4        5.34        6.34     19.26 o
 -11  17   4       32.17       21.93     17.62 o
  -9  17   4       21.34       17.35     14.65 o
  -7  17   4       14.76      -13.59     13.59 o
  -5  17   4      213.20      232.27     20.35 o
  -3  17   4       22.88       47.31     12.09 o
  -1  17   4       55.43       76.00     13.91 o
   1  17   4       29.21        7.35     11.21 o
   3  17   4      106.97      155.84     20.56 o
   5  17   4       28.42       34.09     13.54 o
   7  17   4       51.92       59.32     13.71 o
   9  17   4       34.58       52.79     15.97 o
  11  17   4       99.01      113.69     19.47 o
  13  17   4        6.71      -20.31     21.61 o
 -14  18   4       15.65       -6.04     14.78 o
 -12  18   4       43.06       73.31     20.88 o
 -10  18   4       86.00       79.97     21.33 o
  -8  18   4       16.05       10.42     15.41 o
  -6  18   4       19.38       15.50     19.00 o
  -4  18   4       50.51       44.20     13.05 o
  -2  18   4       44.75       17.30     12.21 o
   0  18   4      170.48      177.29     17.85 o
   2  18   4       54.03       47.49     14.07 o
   4  18   4      207.24      230.56     23.37 o
   6  18   4       23.51       13.37     14.57 o
   8  18   4        5.31       -8.05     16.16 o
  10  18   4       28.60       54.16     19.81 o
  12  18   4       11.00       -7.82     18.80 o
 -13  19   4      110.41      118.01     24.18 o
 -11  19   4       17.67       39.21     20.52 o
  -9  19   4       31.79       17.28     20.10 o
  -7  19   4       42.12       22.79     16.84 o
  -5  19   4       66.06       89.53     27.60 o
  -3  19   4       16.73       17.68     17.59 o
  -1  19   4       22.35       45.54     13.51 o
   1  19   4      430.26      457.64     25.02 o
   3  19   4       25.20       21.34     15.83 o
   5  19   4       30.70       -9.43     15.38 o
   7  19   4       23.84       16.41     17.23 o
   9  19   4        1.30       -0.26     17.62 o
  11  19   4        1.42      -21.87     31.19 o
 -12  20   4        9.06       14.72     27.23 o
 -10  20   4        9.55       38.55     27.35 o
  -8  20   4        9.63       31.65     24.14 o
  -6  20   4       25.16       -7.59     21.61 o
  -4  20   4        2.79      -14.51     14.51 o
  -2  20   4        2.62        0.35     12.27 o
   0  20   4       18.58       16.18     13.49 o
   2  20   4       67.71       89.78     24.34 o
   4  20   4      134.04      121.94     54.07 o
   6  20   4        7.25       -5.00     30.54 o
   8  20   4        2.48      -17.03     17.03 o
  10  20   4        2.08      -14.60     18.12 o
 -11  21   4        1.18       -7.96     22.37 o
  -9  21   4        0.52       -9.42     20.22 o
  -7  21   4        2.73      -10.17     16.36 o
  -5  21   4        6.64       24.55     18.20 o
  -3  21   4        4.50      -11.89     12.46 o
  -1  21   4       48.16       55.81     15.73 o
   1  21   4       21.98       29.29     17.64 o
   3  21   4       24.23       -2.13     21.70 o
   5  21   4       10.48      -20.98     20.98 o
   7  21   4        1.94       -2.17     18.31 o
  -8  22   4        2.34       41.95     44.76 o
  -6  22   4        6.66       22.77     19.57 o
  -4  22   4        2.09      -13.28     17.27 o
  -2  22   4       10.26        6.93     16.31 o
   0  22   4        1.19        8.80     15.72 o
   2  22   4       16.41       33.92     41.03 o
   4  22   4        7.65       22.28     24.93 o
   6  22   4        1.18       13.50     29.85 o
  -7  23   4        0.97      -26.68     27.87 o
  -5  23   4        1.99       13.45     19.79 o
  -3  23   4        4.05       47.29     26.58 o
  -1  23   4        4.04       -1.29     23.15 o
   1  23   4       21.55       -0.12     23.82 o
   3  23   4       27.20       20.28     26.42 o
   5  23   4        1.78       -1.90     24.72 o
  -4  24   4        5.87        6.54     24.19 o
  -2  24   4       24.08       31.74     37.76 o
   0  24   4        4.11        9.11     24.41 o
 -19   1   5        0.05        0.15     14.04 o
 -17   1   5       13.34       22.13     13.42 o
 -15   1   5      213.92      257.61     18.47 o
 -13   1   5       78.99       73.34     12.67 o
 -11   1   5      806.70      884.42     20.86 o
  -9   1   5       50.07       56.97      9.24 o
  -7   1   5      114.00      127.13      7.70 o
  -5   1   5      156.54      182.83     12.80 o
  -3   1   5      347.05      296.78     13.64 o
  -1   1   5      459.92      462.95     10.79 o
   1   1   5      756.80      842.07     18.37 o
   3   1   5      973.58     1003.65     21.91 o
   5   1   5       49.19       54.07      9.00 o
   7   1   5       67.61       46.47      9.59 o
   9   1   5      139.34      125.45     11.87 o
  11   1   5       12.32        4.52      9.07 o
  13   1   5        4.31       13.29     11.01 o
  15   1   5       24.68       29.71     13.75 o
  17   1   5        5.90        8.13     18.28 o
 -20   2   5        2.93        3.21     24.27 o
 -18   2   5       14.25        0.55     13.27 o
 -16   2   5       10.33        4.87     11.74 o
 -14   2   5      119.82       74.81     16.05 o
 -12   2   5      493.15      508.70     13.49 o
 -10   2   5        3.06        1.21      3.66 o
  -8   2   5       42.44       29.73      6.77 o
  -6   2   5      207.65      198.22     11.37 o
  -4   2   5      228.45      201.51      9.62 o
  -2   2   5       12.75       19.72      4.52 o
   0   2   5      506.40      498.22     12.93 o
   2   2   5     1060.02     1175.79     23.15 o
   4   2   5      261.91      259.57     14.41 o
   6   2   5      319.78      250.74     13.39 o
   8   2   5       36.33       36.47      9.67 o
  10   2   5      184.55      204.30     16.36 o
  12   2   5        8.37       -4.69      9.27 o
  14   2   5       43.24       44.09     12.89 o
  16   2   5        5.93        7.61     14.00 o
 -19   3   5       14.28       35.05     13.80 o
 -17   3   5        4.45        8.12     11.25 o
 -15   3   5       48.23       58.42     15.60 o
 -13   3   5       17.05       13.40      6.52 o
 -11   3   5      647.08      627.01     14.62 o
  -9   3   5      134.51      150.98      6.73 o
  -7   3   5       14.19       18.80      5.80 o
  -5   3   5      197.48      203.79      9.09 o
  -3   3   5      604.97      584.38     13.51 o
  -1   3   5       80.55       71.73      7.91 o
   1   3   5       64.30       73.45      9.58 o
   3   3   5      170.05      152.88     11.89 o
   5   3   5      161.15      181.47     11.46 o
   7   3   5      120.06      149.32     11.93 o
   9   3   5       21.02       51.61     10.17 o
  11   3   5       53.89       38.48     10.47 o
  13   3   5       32.81       32.25     10.83 o
  15   3   5       14.35       26.56     13.92 o
  17   3   5        9.93        6.53     15.07 o
 -20   4   5       34.71       71.28     31.34 o
 -18   4   5       36.01       52.27     25.04 o
 -16   4   5       70.51       90.28     26.20 o
 -14   4   5      118.86       72.30     22.09 o
 -12   4   5       75.18       70.17      6.31 o
 -10   4   5        5.03        4.23      5.23 o
  -8   4   5      112.37       96.70      8.30 o
  -6   4   5     2468.95     2700.97     33.88 o
  -4   4   5      867.67      859.79     15.95 o
  -2   4   5      535.39      638.39     15.27 o
   0   4   5       77.24       90.80      8.93 o
   2   4   5       30.62       28.57      7.11 o
   4   4   5       25.69       49.11     12.73 o
   6   4   5       38.23       19.56     10.07 o
   8   4   5      287.78      336.24     16.49 o
  10   4   5       91.32       94.86     10.80 o
  12   4   5       24.88       24.65      9.20 o
  14   4   5        6.80       11.79     11.26 o
  16   4   5       21.06       12.98     14.81 o
 -19   5   5       76.46       70.12     29.92 o
 -17   5   5       12.54        0.26     21.19 o
 -15   5   5       22.33       27.74     21.96 o
 -13   5   5        8.14       21.90     20.87 o
 -11   5   5       79.79      104.47      7.96 o
  -9   5   5      125.61      142.09      8.26 o
  -7   5   5      327.87      380.93     11.82 o
  -5   5   5      305.38      342.05     11.56 o
  -3   5   5      455.75      447.41     21.33 o
  -1   5   5      319.86      348.22     14.99 o
   1   5   5       40.55       30.36      8.03 o
   3   5   5      105.20       78.41      9.01 o
   5   5   5       20.46       32.94      8.56 o
   7   5   5      247.23      250.84     14.33 o
   9   5   5       47.96       56.02      9.61 o
  11   5   5       46.88       52.46     10.03 o
  13   5   5       29.94       20.43     12.08 o
  15   5   5       28.34       27.80     18.52 o
  17   5   5       13.82       34.77     16.58 o
 -20   6   5       53.57       12.59     31.08 o
 -18   6   5        7.94      -10.27     24.79 o
 -16   6   5       35.00       14.26     23.50 o
 -14   6   5       64.44       92.70     15.83 o
 -12   6   5      221.41      220.90     15.06 o
 -10   6   5       56.24       64.83      6.37 o
  -8   6   5      348.39      341.05     10.77 o
  -6   6   5      700.81      724.08     19.02 o
  -4   6   5      199.77      245.14      8.78 o
  -2   6   5      373.51      386.08     12.75 o
   0   6   5        7.93       -1.06      6.53 o
   2   6   5       24.47       27.01      8.70 o
   4   6   5       66.04       72.76      9.18 o
   6   6   5       18.02        9.36      7.44 o
   8   6   5       22.04        4.88      8.04 o
  10   6   5       43.02       23.20      9.22 o
  12   6   5        9.55       14.17      9.74 o
  14   6   5        0.01      -11.85     11.85 o
  16   6   5        1.35        7.91     14.83 o
 -19   7   5       12.17        5.78     28.12 o
 -17   7   5       18.50       62.03     27.48 o
 -15   7   5       26.78       11.43     22.73 o
 -13   7   5       86.37       62.58     14.18 o
 -11   7   5      385.90      350.72     22.34 o
  -9   7   5      184.93      159.39     10.13 o
  -7   7   5      603.40      579.62     13.04 o
  -5   7   5     2038.82     1923.45     29.65 o
  -3   7   5      221.20      238.68     12.03 o
  -1   7   5       55.64       56.75      7.20 o
   1   7   5       93.96       83.26      8.98 o
   3   7   5       11.36        0.80      7.16 o
   5   7   5        2.26       11.35      7.52 o
   7   7   5       64.74       41.47      8.79 o
   9   7   5       55.05       49.24      9.46 o
  11   7   5       24.73       11.63      9.53 o
  13   7   5        2.17        7.47     11.20 o
  15   7   5        1.59       19.74     14.42 o
 -18   8   5       26.80       14.00     28.25 o
 -16   8   5       22.10       44.43     26.46 o
 -14   8   5       28.97       -6.93     38.21 o
 -12   8   5        3.77       11.31     15.15 o
 -10   8   5       41.13       47.84      7.72 o
  -8   8   5       98.76      115.18      8.17 o
  -6   8   5       70.73       85.22      8.58 o
  -4   8   5      109.67      118.54      8.71 o
  -2   8   5        5.73       -5.08      5.59 o
   0   8   5        4.93       -3.95      6.09 o
   2   8   5      479.36      525.84     18.92 o
   4   8   5       97.46       70.61     10.03 o
   6   8   5       34.69       29.87      8.82 o
   8   8   5      127.99      177.60     16.78 o
  10   8   5       31.71       11.74      8.77 o
  12   8   5        9.46        5.53     10.04 o
  14   8   5        0.73      -10.28     12.45 o
  16   8   5       10.49       12.49     15.27 o
 -19   9   5       32.58      100.43     34.80 o
 -17   9   5        7.19      -21.58     21.58 o
 -15   9   5       15.50      -22.35     22.35 o
 -13   9   5      138.49      180.39     42.70 o
 -11   9   5      113.54      126.78     29.79 o
  -9   9   5      145.50      164.44     10.64 o
  -7   9   5        5.53        2.82      6.65 o
  -5   9   5       36.64       31.77      7.75 o
  -3   9   5      296.65      302.53     13.56 o
  -1   9   5       56.30       36.63      7.14 o
   1   9   5      138.75      110.82     10.21 o
   3   9   5      148.90      171.98     13.18 o
   5   9   5      163.92      230.47     13.64 o
   7   9   5        2.16        2.61      9.38 o
   9   9   5       16.32       10.52      8.63 o
  11   9   5        2.73       -2.34      9.63 o
  13   9   5        0.45       -6.83     11.12 o
  15   9   5        1.20        1.84     13.83 o
 -18  10   5       10.47       31.34     32.36 o
 -16  10   5        7.55       16.70     26.07 o
 -14  10   5       25.44       42.10     16.29 o
 -12  10   5       71.19       56.08     15.91 o
 -10  10   5       34.01       46.17     12.40 o
  -8  10   5      118.10      142.24      9.17 o
  -6  10   5      189.04      210.38     11.61 o
  -4  10   5      165.88      151.82     10.93 o
  -2  10   5      161.57      153.05     13.88 o
   0  10   5       97.98      144.51     10.77 o
   2  10   5       19.18       27.79      8.81 o
   4  10   5       37.48       32.19      9.32 o
   6  10   5       14.85       17.31      9.39 o
   8  10   5       30.12       32.98     10.14 o
  10  10   5       33.94       39.45     12.29 o
  12  10   5       16.46       31.73     14.03 o
  14  10   5        1.95        2.28     13.30 o
 -17  11   5        4.20       -1.80     28.12 o
 -15  11   5        0.38       -4.11     25.04 o
 -13  11   5       86.09       67.97     19.07 o
 -11  11   5       69.79       58.57     18.36 o
  -9  11   5       73.17       66.43     12.55 o
  -7  11   5        3.36       10.40      7.92 o
  -5  11   5       11.39       -1.30     10.59 o
  -3  11   5       98.82       88.62     11.78 o
  -1  11   5       31.89       39.08     10.36 o
   1  11   5      789.75      896.48     33.58 o
   3  11   5      118.38      138.22     11.85 o
   5  11   5        9.99        5.88      8.40 o
   7  11   5       47.54       71.45     11.45 o
   9  11   5       34.60        6.82     10.34 o
  11  11   5       56.77       66.88     15.70 o
  13  11   5        1.77       28.97     15.03 o
  15  11   5        0.09       -0.74     19.11 o
 -18  12   5        5.74       31.85     32.75 o
 -16  12   5        0.58      -11.69     26.33 o
 -14  12   5        8.78      -14.64     14.64 o
 -12  12   5      166.05       94.91     30.69 o
 -10  12   5       69.23       67.40     14.26 o
  -8  12   5       10.23        7.32     11.50 o
  -6  12   5       28.79       64.65     10.72 o
  -4  12   5       45.13       61.56     11.22 o
  -2  12   5      153.19      191.64     15.16 o
   0  12   5       73.27       52.42     10.42 o
   2  12   5       72.22       71.86     10.33 o
   4  12   5      162.17      164.71     13.01 o
   6  12   5        6.75       12.11      9.35 o
   8  12   5      119.85      149.29     13.82 o
  10  12   5        7.14        9.64     13.26 o
  12  12   5       74.61       66.57     18.80 o
  14  12   5       19.70       24.69     19.00 o
 -17  13   5        0.65        4.62     31.46 o
 -15  13   5       17.87        2.83     26.71 o
 -13  13   5       54.79       16.43     16.40 o
 -11  13   5       30.60       24.94     12.67 o
  -9  13   5       18.59       22.65     19.20 o
  -7  13   5      164.06      164.90     16.65 o
  -5  13   5      834.74      832.41     26.56 o
  -3  13   5       95.45      114.75     21.11 o
  -1  13   5      192.85      175.52     15.73 o
   1  13   5       29.82       28.25      9.07 o
   3  13   5       56.62       69.56     10.54 o
   5  13   5        5.27        6.30      8.66 o
   7  13   5       10.83       17.16      9.91 o
   9  13   5       88.09       88.66     21.48 o
  11  13   5       11.80       -8.00     13.15 o
  13  13   5       20.51       47.16     16.67 o
 -16  14   5        7.26       32.75     30.57 o
 -14  14   5        5.03        0.70     31.66 o
 -12  14   5       51.99       72.76     13.99 o
 -10  14   5       15.99        5.14     13.92 o
  -8  14   5      264.73      360.26     23.05 o
  -6  14   5      306.84      347.67     18.51 o
  -4  14   5      892.79      932.49     29.36 o
  -2  14   5       82.00       89.38     13.20 o
   0  14   5      237.66      185.20     16.17 o
   2  14   5      106.69       74.83     14.26 o
   4  14   5       28.38        7.30      9.46 o
   6  14   5        0.13        2.48      9.15 o
   8  14   5       72.12       68.28     13.54 o
  10  14   5       45.80       36.39     15.30 o
  12  14   5       12.38       28.78     15.84 o
 -15  15   5        3.71       -6.16     29.28 o
 -13  15   5        0.38       10.07     19.08 o
 -11  15   5       73.67       90.75     25.11 o
  -9  15   5       52.76       26.79     17.44 o
  -7  15   5       99.60      143.42     26.87 o
  -5  15   5      644.17      696.65     25.79 o
  -3  15   5      643.99      667.31     26.14 o
  -1  15   5       72.36      101.00     14.22 o
   1  15   5       28.70       36.72     12.46 o
   3  15   5       34.62       32.45     11.67 o
   5  15   5        9.86       13.66     11.23 o
   7  15   5        8.03        3.91     12.14 o
   9  15   5       31.61       18.06     14.34 o
  11  15   5       63.93       65.14     17.57 o
 -14  16   5       38.32       55.55     21.44 o
 -12  16   5       23.38       36.06     16.37 o
 -10  16   5       10.69      -12.40     15.10 o
  -8  16   5       19.47       32.18     18.39 o
  -6  16   5      196.93      143.32     19.18 o
  -4  16   5      175.53      227.06     34.59 o
  -2  16   5      268.17      300.70     39.95 o
   0  16   5       48.51       59.29     13.89 o
   2  16   5       11.67        4.97     11.90 o
   4  16   5        7.98        3.73     10.36 o
   6  16   5        2.95       -2.27     12.43 o
   8  16   5       58.19       60.15     26.29 o
  10  16   5       10.00       18.58     18.91 o
  12  16   5       15.84       30.53     21.45 o
 -13  17   5        1.64       -0.14     16.00 o
 -11  17   5        1.13       -6.68     15.68 o
  -9  17   5       81.24       90.74     21.33 o
  -7  17   5       68.71       49.47     17.30 o
  -5  17   5       14.02       13.70     11.72 o
  -3  17   5       29.84       27.24     12.40 o
  -1  17   5       14.36       13.33     12.33 o
   1  17   5       16.68        8.30     12.75 o
   3  17   5      150.63      148.81     15.86 o
   5  17   5       27.24       56.88     15.31 o
   7  17   5      103.35      118.60     21.82 o
   9  17   5       39.62       48.49     20.08 o
  11  17   5       13.04       31.87     19.64 o
 -12  18   5       26.79       17.45     19.54 o
 -10  18   5        9.21        9.37     31.46 o
  -8  18   5        7.80      -16.62     16.62 o
  -6  18   5       16.67       -9.73     20.32 o
  -4  18   5       14.08       30.47     13.12 o
  -2  18   5       24.42       29.78     12.48 o
   0  18   5       39.88       67.93     15.37 o
   2  18   5       11.01       25.14     13.69 o
   4  18   5       12.35        1.12     13.21 o
   6  18   5       53.56       41.20     18.75 o
   8  18   5       11.96       42.92     22.77 o
  10  18   5       10.52       -2.23     18.27 o
 -11  19   5       27.30       19.89     19.19 o
  -9  19   5       11.72       -0.03     19.16 o
  -7  19   5        1.88        7.32     18.83 o
  -5  19   5       24.29       20.80     17.32 o
  -3  19   5        7.18        5.45     12.88 o
  -1  19   5       28.43       48.90     16.68 o
   1  19   5        0.60       -9.89     12.99 o
   3  19   5       18.44        1.90     14.58 o
   5  19   5       14.02       25.42     18.50 o
   7  19   5        0.12      -17.20     17.20 o
   9  19   5        4.93       43.29     20.55 o
 -10  20   5        4.77        2.78     20.94 o
  -8  20   5       11.22       33.46     21.65 o
  -6  20   5        2.26       -1.67     17.54 o
  -4  20   5        0.66       11.90     17.85 o
  -2  20   5       26.99       19.80     13.93 o
   0  20   5       58.90       31.35     14.78 o
   2  20   5       26.36       26.92     23.30 o
   4  20   5       11.11       15.35     18.88 o
   6  20   5        1.76       -3.45     18.50 o
   8  20   5        2.65       -0.51     29.67 o
  -9  21   5        8.88        7.56     22.19 o
  -7  21   5       10.68      -19.33     20.61 o
  -5  21   5        0.23       22.37     19.65 o
  -3  21   5       19.71       21.06     19.05 o
  -1  21   5        9.27       -0.70     14.48 o
   1  21   5       28.28       54.46     50.15 o
   3  21   5        1.28      -18.84     21.51 o
   5  21   5        1.08      -17.57     17.57 o
  -6  22   5       24.32       14.04     23.17 o
  -4  22   5       10.18        8.86     19.33 o
  -2  22   5       17.99       29.46     20.95 o
   0  22   5        2.99        7.69     41.35 o
   2  22   5        4.14      -22.30     22.30 o
   4  22   5        1.34      -18.42     18.96 o
  -3  23   5       25.50       25.80     25.57 o
  -1  23   5       35.81       32.65     27.81 o
 -20   0   6        6.94      -21.32     21.32 o
 -18   0   6       63.39       82.19     23.37 o
 -16   0   6       51.52       16.31     19.26 o
 -14   0   6      769.31      848.63     45.72 o
 -12   0   6      758.94      704.41     41.48 o
 -10   0   6     1089.21     1088.53     51.63 o
  -8   0   6        2.40       -0.35     12.03 o
  -6   0   6      358.90      381.61     20.42 o
  -4   0   6      763.03      720.51     25.93 o
  -2   0   6      214.97      216.59      9.90 o
   0   0   6      479.06      456.13     20.45 o
   2   0   6      391.17      348.39     19.63 o
   4   0   6      741.72      695.23     44.54 o
   6   0   6      418.95      438.31     24.96 o
   8   0   6      115.99      169.28     26.04 o
  10   0   6       21.98       16.97     14.05 o
  12   0   6        5.97        4.91     14.85 o
  14   0   6        3.71        1.00     19.21 o
 -19   1   6        5.31       -3.43     14.50 o
 -17   1   6        1.68        7.93     12.98 o
 -15   1   6       38.48       53.47     13.49 o
 -13   1   6      194.14      170.52     16.00 o
 -11   1   6      374.16      356.73     21.23 o
  -9   1   6      278.84      246.32     18.85 o
  -7   1   6      167.89      194.65     11.65 o
  -5   1   6       63.41       71.91      8.29 o
  -3   1   6       52.86       35.29      6.26 o
  -1   1   6      140.86      131.58      9.16 o
   1   1   6      448.54      435.92     14.83 o
   3   1   6      994.16      880.59     27.44 o
   5   1   6      196.79      190.08     15.11 o
   7   1   6      132.96      130.47     12.30 o
   9   1   6       24.83       50.12     10.91 o
  11   1   6        0.04       -3.67     11.79 o
  13   1   6       15.92       14.66     13.31 o
  15   1   6        1.94      -13.37     13.37 o
 -20   2   6       23.79       43.54     27.23 o
 -18   2   6       24.29       25.15     20.93 o
 -16   2   6        3.49       15.64     16.76 o
 -14   2   6       35.97        8.68     11.84 o
 -12   2   6      137.20      162.11     15.64 o
 -10   2   6       71.66       62.54     10.37 o
  -8   2   6       39.84       42.17     10.78 o
  -6   2   6        6.98        2.95      6.48 o
  -4   2   6       86.50       93.39      7.59 o
  -2   2   6       38.59       38.10      6.87 o
   0   2   6       13.49        8.21      7.84 o
   2   2   6      978.79     1038.58     32.33 o
   4   2   6       46.81       37.67     11.03 o
   6   2   6      274.80      296.63     14.97 o
   8   2   6        0.68       -1.85      9.01 o
  10   2   6       50.34       84.89     14.04 o
  12   2   6       14.98       10.71     10.65 o
  14   2   6        1.68       -9.14     13.41 o
 -19   3   6       72.59      122.26     31.34 o
 -17   3   6        3.90       -2.97     11.00 o
 -15   3   6       41.25       26.75     14.38 o
 -13   3   6      227.44      230.69     17.47 o
 -11   3   6      164.46      153.81     15.42 o
  -9   3   6       27.30       31.30     10.07 o
  -7   3   6      207.32      197.24     14.71 o
  -5   3   6      424.89      467.47     12.31 o
  -3   3   6       91.94       89.54      7.39 o
  -1   3   6       45.85       32.23      9.08 o
   1   3   6      161.58      158.47     10.50 o
   3   3   6      144.87      140.14     11.27 o
   5   3   6       37.10       41.13      9.51 o
   7   3   6       29.87       28.55      9.35 o
   9   3   6       11.29       16.88      9.88 o
  11   3   6        7.02       10.30     10.11 o
  13   3   6        2.02       -8.53     10.77 o
  15   3   6       17.04       37.65     15.76 o
 -18   4   6        8.62       33.39     25.68 o
 -16   4   6       12.25       30.05     23.76 o
 -14   4   6       62.71       57.23     11.61 o
 -12   4   6       83.64       75.33     12.17 o
 -10   4   6       61.99       44.59     10.24 o
  -8   4   6      102.56       94.08     11.86 o
  -6   4   6      472.92      481.46     17.70 o
  -4   4   6       54.50       46.15      8.73 o
  -2   4   6       54.85       63.34      8.01 o
   0   4   6       67.15       80.44      9.74 o
   2   4   6       41.50       45.17      8.81 o
   4   4   6       69.97       79.38     10.18 o
   6   4   6       55.54       37.46     10.89 o
   8   4   6       25.06       20.08      9.69 o
  10   4   6       15.77       -6.04      9.23 o
  12   4   6        0.07      -11.05     11.05 o
  14   4   6       11.74        8.85     14.06 o
 -19   5   6       28.04        5.01     28.00 o
 -17   5   6        5.39       -5.52     23.12 o
 -15   5   6        9.49       15.80     20.80 o
 -13   5   6        3.27       55.22     24.14 o
 -11   5   6       42.05       41.42     11.71 o
  -9   5   6      191.56      208.97     10.58 o
  -7   5   6       22.77       18.71      9.20 o
  -5   5   6      328.83      319.16     13.75 o
  -3   5   6       78.66       22.25      7.29 o
  -1   5   6       47.85       37.68      8.07 o
   1   5   6       65.63       50.32     10.00 o
   3   5   6       68.92       51.24     10.79 o
   5   5   6       48.70       56.26     11.60 o
   7   5   6       13.39       24.32      9.51 o
   9   5   6       34.28       40.95      9.72 o
  11   5   6        9.19       -5.99      8.76 o
  13   5   6        0.70      -10.66     10.66 o
  15   5   6        4.10       -6.76     14.42 o
 -18   6   6        0.03       13.87     26.71 o
 -16   6   6        1.68       -9.25     23.24 o
 -14   6   6       40.06       67.94     27.10 o
 -12   6   6       91.92       77.85     24.27 o
 -10   6   6       50.93       21.51     10.73 o
  -8   6   6       30.11       17.88      8.80 o
  -6   6   6      121.18      101.45     11.33 o
  -4   6   6      124.55      158.17      9.13 o
  -2   6   6       54.54       59.85      8.40 o
   0   6   6        3.86        5.97      8.36 o
   2   6   6       73.52       77.34     11.15 o
   4   6   6       23.08       49.45      9.52 o
   6   6   6       14.18       31.90      8.66 o
   8   6   6        1.07        4.25     11.75 o
  10   6   6        3.92       10.66      9.45 o
  12   6   6        6.51       -1.28     11.36 o
  14   6   6       11.48       18.86     14.95 o
 -19   7   6        2.50       31.85     31.59 o
 -17   7   6       20.44       24.27     27.35 o
 -15   7   6       16.97       -8.86     21.70 o
 -13   7   6       18.50      -19.52     19.52 o
 -11   7   6       65.15       49.43     11.03 o
  -9   7   6      146.65      190.83     18.11 o
  -7   7   6      187.24      231.65     13.38 o
  -5   7   6      277.15      282.99     12.29 o
  -3   7   6       68.90       56.65      7.86 o
  -1   7   6       56.68      104.98      9.60 o
   1   7   6       33.86       53.33      9.24 o
   3   7   6       48.07       36.61      9.27 o
   5   7   6       34.85       31.29      9.47 o
   7   7   6       11.67       27.58      8.89 o
   9   7   6       32.44       21.72      9.57 o
  11   7   6       24.06       44.24     12.63 o
  13   7   6        0.43       -3.97     12.39 o
  15   7   6        6.78       49.53     17.22 o
 -18   8   6       37.72       25.04     31.34 o
 -16   8   6        7.77       -3.85     25.43 o
 -14   8   6       10.17      -21.83     21.83 o
 -12   8   6       46.70       27.23     24.91 o
 -10   8   6       14.08        9.38     11.21 o
  -8   8   6        5.28       21.88      9.13 o
  -6   8   6       84.78      115.14     17.02 o
  -4   8   6       13.95       13.15      7.90 o
  -2   8   6        0.09        2.25      7.40 o
   0   8   6      137.21      189.01     12.05 o
   2   8   6       15.48        4.00      8.31 o
   4   8   6      111.63       76.13     10.90 o
   6   8   6       41.24       25.54      9.69 o
   8   8   6       57.68       49.87     10.61 o
  10   8   6       24.91       44.42     13.57 o
  12   8   6        0.77        8.77     12.28 o
  14   8   6        3.62       21.55     18.79 o
 -17   9   6        0.06       13.10     27.74 o
 -15   9   6      102.05       99.02     32.36 o
 -13   9   6      142.60      194.05     34.03 o
 -11   9   6       90.96       97.37     25.11 o
  -9   9   6       78.00       42.40     13.98 o
  -7   9   6       13.63       15.81      8.94 o
  -5   9   6       80.70       96.47     13.49 o
  -3   9   6       75.48       70.38      9.73 o
  -1   9   6       16.56       20.85      7.92 o
   1   9   6      183.31      177.70     12.31 o
   3   9   6       87.80      109.64     11.41 o
   5   9   6      123.34       85.33     11.28 o
   7   9   6       39.96       35.78     10.45 o
   9   9   6        5.62        7.11     10.15 o
  11   9   6        4.23       -3.77     11.76 o
  13   9   6        0.64       -7.48     12.98 o
 -18  10   6       13.00        5.65     29.92 o
 -16  10   6        2.57        7.58     27.74 o
 -14  10   6       25.26       67.17     28.64 o
 -12  10   6      518.02      536.94     50.73 o
 -10  10   6       57.46       53.19     13.76 o
  -8  10   6      241.13      242.35     47.32 o
  -6  10   6      272.56      258.93     21.63 o
  -4  10   6       72.40       79.74     10.08 o
  -2  10   6       31.59        4.14      9.01 o
   0  10   6       72.33       56.28     10.53 o
   2  10   6      188.45      157.45     12.18 o
   4  10   6       66.63       68.43     11.00 o
   6  10   6       50.19       43.48     10.95 o
   8  10   6       39.99       51.11     11.63 o
  10  10   6       10.37       12.37     14.03 o
  12  10   6        1.31       16.47     14.70 o
 -17  11   6        6.35        9.50     29.54 o
 -15  11   6        1.53       11.30     27.10 o
 -13  11   6       35.92       64.60     30.57 o
 -11  11   6       31.46        7.89     11.25 o
  -9  11   6       37.84       39.83     15.12 o
  -7  11   6       34.36       26.16     11.46 o
  -5  11   6        0.42        7.18      9.57 o
  -3  11   6       26.97       28.48      9.49 o
  -1  11   6        4.76       -8.32      8.32 o
   1  11   6      264.21      302.11     16.68 o
   3  11   6       33.85       20.06      9.48 o
   5  11   6       88.81       97.60     12.50 o
   7  11   6       18.33        7.36      9.70 o
   9  11   6        6.74      -11.54     12.43 o
  11  11   6       48.97       74.60     17.19 o
  13  11   6        3.09       19.59     16.35 o
 -16  12   6       10.11       -2.44     30.57 o
 -14  12   6       24.95        7.19     27.23 o
 -12  12   6       30.61       -8.73     26.07 o
 -10  12   6       40.91       20.79     13.88 o
  -8  12   6       26.49       18.20     15.08 o
  -6  12   6       21.62       23.33     11.99 o
  -4  12   6       98.42      132.25     14.11 o
  -2  12   6       21.29       16.38      9.24 o
   0  12   6       23.82       15.01     10.00 o
   2  12   6       32.77       13.88      9.82 o
   4  12   6       90.36      107.44     13.82 o
   6  12   6        4.15       13.70      9.84 o
   8  12   6       19.61        9.29     12.67 o
  10  12   6        1.75        8.87     13.80 o
  12  12   6       31.53       24.08     16.24 o
 -15  13   6        3.24       -9.25     28.77 o
 -13  13   6       12.14        1.80     26.33 o
 -11  13   6        1.15       -9.30     21.25 o
  -9  13   6        7.69        7.35     15.48 o
  -7  13   6       54.32       27.53     21.38 o
  -5  13   6       36.99       45.79     11.84 o
  -3  13   6       27.26       26.87     11.51 o
  -1  13   6       60.49       92.89     12.24 o
   1  13   6        8.81       28.32     10.92 o
   3  13   6       52.52       70.93     14.24 o
   5  13   6        6.69       17.69     11.66 o
   7  13   6       21.49       15.22     11.94 o
   9  13   6       24.25       34.90     18.41 o
  11  13   6        7.31       28.46     19.60 o
 -14  14   6        4.49       26.46     32.11 o
 -12  14   6        8.22       -3.61     13.07 o
 -10  14   6        8.28       12.50     47.90 o
  -8  14   6       31.99       59.26     18.39 o
  -6  14   6       99.47      107.96     17.90 o
  -4  14   6      150.48      146.31     15.52 o
  -2  14   6       45.40       62.07     13.61 o
   0  14   6       94.97       96.25     13.04 o
   2  14   6       24.72       13.80     10.91 o
   4  14   6        0.92       -1.39     11.56 o
   6  14   6        3.58       -3.07     11.56 o
   8  14   6        3.20       10.82     18.67 o
  10  14   6       17.33        9.87     36.06 o
 -15  15   6        0.25      -18.75     30.69 o
 -13  15   6       18.24       27.35     29.79 o
 -11  15   6       21.31       21.90     16.74 o
  -9  15   6       28.71        7.19     17.03 o
  -7  15   6      167.68      173.86     23.79 o
  -5  15   6      114.63      160.99     20.09 o
  -3  15   6       87.26      106.02     18.65 o
  -1  15   6        5.08        9.11     10.48 o
   1  15   6       12.75       -2.49     10.55 o
   3  15   6       10.29        1.58     11.31 o
   5  15   6        2.83       -7.16     10.84 o
   7  15   6       14.67       18.57     17.86 o
   9  15   6        6.20       28.42     19.08 o
 -14  16   6        4.32       53.04     36.34 o
 -12  16   6        3.49        5.38     16.70 o
 -10  16   6       11.10        6.61     16.37 o
  -8  16   6       29.21       15.93     25.68 o
  -6  16   6       27.55       23.42     18.79 o
  -4  16   6       70.82       87.87     19.78 o
  -2  16   6       11.49       14.03     12.06 o
   0  16   6       17.35       12.26     11.31 o
   2  16   6       15.97       15.17     11.83 o
   4  16   6       17.67        7.08     13.14 o
   6  16   6       11.35       -0.75     16.67 o
   8  16   6       20.19       26.83     19.93 o
  10  16   6       21.86       42.70     22.04 o
 -13  17   6        3.55       31.08     34.55 o
 -11  17   6       12.32       36.36     18.68 o
  -9  17   6        5.71       -2.36     27.48 o
  -7  17   6       27.23       34.36     19.90 o
  -5  17   6       78.51       99.77     21.89 o
  -3  17   6        0.96        4.38     12.22 o
  -1  17   6        3.67      -11.96     11.96 o
   1  17   6        8.38        8.85     16.31 o
   3  17   6       28.15       24.39     12.91 o
   5  17   6        8.73        8.79     17.00 o
   7  17   6       19.55       75.71     21.45 o
   9  17   6       24.94       36.25     22.03 o
 -12  18   6       22.10       36.50     19.10 o
 -10  18   6       13.70       -0.55     18.70 o
  -8  18   6        4.67        2.40     24.34 o
  -6  18   6        1.90        7.72     20.29 o
  -4  18   6        6.87       35.73     20.58 o
  -2  18   6        2.10       -7.47     15.39 o
   0  18   6        4.74        7.15     11.69 o
   2  18   6       56.97       62.14     19.09 o
   4  18   6       25.38       13.57     17.55 o
   6  18   6       12.39       34.42     19.35 o
   8  18   6        6.35       26.71     32.49 o
  -9  19   6       38.23       28.85     22.09 o
  -7  19   6       27.95       18.97     20.89 o
  -5  19   6        0.26       26.03     22.73 o
  -3  19   6       13.42       -6.60     17.43 o
  -1  19   6        4.49      -12.29     12.29 o
   1  19   6       22.06       16.29     22.45 o
   3  19   6       13.93       18.97     17.99 o
   5  19   6       15.67       -0.82     19.18 o
  -8  20   6        0.20       29.94     23.54 o
  -6  20   6       14.51       -1.93     25.11 o
  -4  20   6       19.74       -9.22     18.06 o
  -2  20   6       14.99       35.21     20.30 o
   0  20   6       16.89       45.84     20.92 o
   2  20   6       14.76       -4.77     17.43 o
   4  20   6        4.75        3.33     19.13 o
  -5  21   6        2.23      -10.42     22.53 o
  -3  21   6        7.97       -8.43     19.32 o
  -1  21   6       14.43       17.92     19.99 o
   1  21   6        4.32        3.01     19.77 o
 -17   1   7        4.17       -9.11     14.77 o
 -15   1   7       19.83        6.65     12.58 o
 -13   1   7      110.41       96.84     16.35 o
 -11   1   7       62.79       81.78     15.41 o
  -9   1   7      204.12      247.68     20.74 o
  -7   1   7       88.79      102.27     16.97 o
  -5   1   7        1.59        8.73     13.35 o
  -3   1   7       10.91       14.81     11.49 o
  -1   1   7       67.09       93.84     10.33 o
   1   1   7       32.33       27.36      8.37 o
   3   1   7      135.51      117.35     11.39 o
   5   1   7       34.38       42.18     10.23 o
   7   1   7       70.96       53.13     16.71 o
   9   1   7       16.39       15.12     10.94 o
  11   1   7       16.47       13.35     11.02 o
  13   1   7        0.56        5.86     14.70 o
 -18   2   7        0.39      -21.58     21.58 o
 -16   2   7        0.11      -12.48     12.48 o
 -14   2   7        6.73        6.73     12.28 o
 -12   2   7       44.71       46.99     14.13 o
 -10   2   7       67.26       59.49     14.99 o
  -8   2   7       18.83        3.44     27.16 o
  -6   2   7       56.54       49.37     43.54 o
  -4   2   7        5.66        1.36     11.33 o
  -2   2   7       87.53      102.70      9.87 o
   0   2   7       73.00       53.75     10.00 o
   2   2   7      112.12      132.85     11.71 o
   4   2   7       54.22       56.00      9.93 o
   6   2   7       54.45       28.77     10.27 o
   8   2   7       31.07       34.48     11.30 o
  10   2   7        2.30        3.64     10.52 o
  12   2   7       17.08       51.93     14.08 o
  14   2   7        4.89       -9.45     21.40 o
 -17   3   7       10.17       34.93     24.40 o
 -15   3   7        4.15       -1.77     11.69 o
 -13   3   7       32.76       30.81     13.16 o
 -11   3   7       80.72       89.95     15.36 o
  -9   3   7       72.35       36.45     14.58 o
  -7   3   7       54.97       61.71     15.98 o
  -5   3   7       42.76       18.27     15.25 o
  -3   3   7       93.91      106.48     15.42 o
  -1   3   7       65.32       55.07      9.73 o
   1   3   7       33.86       36.19      9.78 o
   3   3   7       19.40       14.01      8.96 o
   5   3   7       57.11       48.49     10.65 o
   7   3   7        1.91       -3.17      9.01 o
   9   3   7       17.29       22.31     11.22 o
  11   3   7        2.22       21.01     11.86 o
  13   3   7        9.22       21.12     14.92 o
 -18   4   7       43.92       43.54     28.77 o
 -16   4   7       21.66       15.28     23.24 o
 -14   4   7        0.80       -6.39     21.13 o
 -12   4   7      102.65      101.47     15.77 o
 -10   4   7       25.64       34.95     14.04 o
  -8   4   7        3.34        5.66     13.44 o
  -6   4   7      103.38      100.77     20.93 o
  -4   4   7      177.01      249.41     18.89 o
  -2   4   7      215.93      245.32     14.34 o
   0   4   7        8.98       -1.37      7.91 o
   2   4   7        5.91       -2.80      9.17 o
   4   4   7       18.39       35.81      9.98 o
   6   4   7        1.43        2.22      9.62 o
   8   4   7        6.69       -2.18     10.08 o
  10   4   7        7.60       29.18     11.36 o
  12   4   7       10.56        6.28     12.70 o
 -17   5   7        8.50      -16.44     23.89 o
 -15   5   7       34.95       37.24     25.17 o
 -13   5   7       32.22       17.02     11.73 o
 -11   5   7        3.47       -4.94     12.16 o
  -9   5   7       21.23       36.97     14.27 o
  -7   5   7       29.81        9.41     14.49 o
  -5   5   7       96.13       82.53     17.57 o
  -3   5   7      102.54       90.75     15.64 o
  -1   5   7       92.96      160.90     13.76 o
   1   5   7      247.46      267.67     15.34 o
   3   5   7       11.08       -6.14      9.30 o
   5   5   7       33.39       51.58     10.60 o
   7   5   7       31.04       37.23     10.97 o
   9   5   7        0.13       -6.66      9.93 o
  11   5   7        5.18       21.65     13.10 o
  13   5   7        0.29        7.34     14.22 o
 -18   6   7        3.86        6.81     28.38 o
 -16   6   7       31.21        3.08     25.56 o
 -14   6   7      116.34      143.45     30.69 o
 -12   6   7      107.80      136.15     16.00 o
 -10   6   7        9.37        4.24     12.50 o
  -8   6   7       76.90       50.45     15.69 o
  -6   6   7        7.01       11.24     14.36 o
  -4   6   7        3.57       10.10     11.91 o
  -2   6   7      188.67      143.03     16.07 o
   0   6   7        5.62       13.01      9.92 o
   2   6   7       69.93      126.59     12.82 o
   4   6   7       27.64       12.42     10.46 o
   6   6   7        1.16       -2.74      8.89 o
   8   6   7       12.42        8.11      9.81 o
  10   6   7        6.92        3.03     11.11 o
  12   6   7        5.56      -10.44     12.92 o
 -17   7   7        1.83      -23.89     23.89 o
 -15   7   7       65.28       79.75     29.67 o
 -13   7   7       66.15       96.32     28.90 o
 -11   7   7       58.19       43.16     13.53 o
  -9   7   7       46.77       53.79     15.54 o
  -7   7   7      287.34      261.98     17.69 o
  -5   7   7       40.22       38.44     12.29 o
  -3   7   7        8.79       21.27     10.55 o
  -1   7   7       38.80       35.11     10.60 o
   1   7   7        7.19        4.54      9.08 o
   3   7   7       12.53       10.60      9.22 o
   5   7   7        6.42       10.14      9.42 o
   7   7   7       16.61        6.53      9.20 o
   9   7   7        0.19        8.63     13.01 o
  11   7   7        2.90        3.45     12.82 o
  13   7   7        1.47        3.31     47.84 o
 -16   8   7        2.25       37.50     27.87 o
 -14   8   7        3.66      -22.73     22.73 o
 -12   8   7        9.96       -1.07     10.99 o
 -10   8   7        5.68        5.92     12.83 o
  -8   8   7       87.01      103.92     18.24 o
  -6   8   7       29.42       28.19     11.77 o
  -4   8   7       13.48       18.86     12.36 o
  -2   8   7       15.17       16.11      8.83 o
   0   8   7       58.01       76.15     11.34 o
   2   8   7       51.75       57.80     11.77 o
   4   8   7       21.28       23.55     11.11 o
   6   8   7       29.71       47.42     11.51 o
   8   8   7       30.87       21.51     12.45 o
  10   8   7        0.32       -7.42     11.60 o
  12   8   7        0.09       22.86     14.30 o
 -17   9   7        0.24        9.89     29.15 o
 -15   9   7       19.33       54.58     30.69 o
 -13   9   7       29.37       34.42     27.61 o
 -11   9   7       21.16       15.01     20.03 o
  -9   9   7       25.68       46.18     16.06 o
  -7   9   7       38.74       34.88     16.47 o
  -5   9   7       15.90       23.72     13.95 o
  -3   9   7        3.60        4.28     11.44 o
  -1   9   7       90.90       83.41     11.73 o
   1   9   7       16.31       -9.15      9.54 o
   3   9   7        2.14       16.05     10.65 o
   5   9   7       42.57       59.99     14.61 o
   7   9   7        8.96       -0.42     18.72 o
   9   9   7        2.41      -13.44     13.44 o
  11   9   7        0.82       -3.90     15.13 o
 -16  10   7        7.55      -25.56     25.56 o
 -14  10   7        8.82       16.82     30.05 o
 -12  10   7        8.66       28.07     11.56 o
 -10  10   7       24.88       11.12     20.23 o
  -8  10   7      207.59      244.88     30.69 o
  -6  10   7      109.50       87.63     14.48 o
  -4  10   7        1.53       -1.71     10.83 o
  -2  10   7       64.64       94.76     11.50 o
   0  10   7        2.09       24.91     10.18 o
   2  10   7       25.55       29.13     12.57 o
   4  10   7       14.34       30.40     12.02 o
   6  10   7        5.47        5.52     11.64 o
   8  10   7       23.39       10.15     14.56 o
  10  10   7       20.44       31.46     18.58 o
 -15  11   7        0.49      -12.71     26.84 o
 -13  11   7        6.15        8.35     29.79 o
 -11  11   7       55.32       71.74     16.05 o
  -9  11   7       43.84       78.20     18.27 o
  -7  11   7       39.04       14.70     17.06 o
  -5  11   7        3.83        4.87     11.78 o
  -3  11   7       50.28       68.66     13.52 o
  -1  11   7       23.39       37.63     11.19 o
   1  11   7       29.78       13.72     10.19 o
   3  11   7        9.43       -2.01     10.43 o
   5  11   7       20.15       44.61     12.82 o
   7  11   7       19.33       25.63     14.95 o
   9  11   7        2.40       -3.43     17.27 o
  11  11   7        9.70        3.12     18.79 o
 -14  12   7        4.98       48.29     33.01 o
 -12  12   7       10.26       10.57     12.03 o
 -10  12   7        4.83       12.41     15.64 o
  -8  12   7       33.34        4.33     16.71 o
  -6  12   7       55.46       59.33     20.02 o
  -4  12   7        6.18       -3.52     10.76 o
  -2  12   7       41.47       31.54     13.31 o
   0  12   7       67.70       46.78     13.66 o
   2  12   7        1.63        1.24     10.13 o
   4  12   7       11.00       11.52     11.97 o
   6  12   7        3.26        2.12     14.11 o
   8  12   7        2.51       -9.27     17.57 o
  10  12   7       11.20       19.12     18.79 o
 -13  13   7        3.63       19.78     30.44 o
 -11  13   7       10.65       -0.32     14.80 o
  -9  13   7       12.78       13.00     16.93 o
  -7  13   7        9.16       -6.05     16.61 o
  -5  13   7      112.46      113.68     22.86 o
  -3  13   7       93.80       83.40     16.96 o
  -1  13   7       23.14       22.08     11.13 o
   1  13   7       11.98        3.53     11.22 o
   3  13   7        3.50        3.95     11.60 o
   5  13   7        4.71       -6.99     13.93 o
   7  13   7        0.99        2.66     16.70 o
   9  13   7        7.03        9.65     19.21 o
 -14  14   7       21.88       25.30     31.85 o
 -12  14   7        2.44       -3.75     14.03 o
 -10  14   7        7.90       25.42     17.50 o
  -8  14   7       42.04       91.63     21.36 o
  -6  14   7       45.12       50.16     21.16 o
  -4  14   7      152.55      129.40     24.87 o
  -2  14   7      202.74      221.64     19.26 o
   0  14   7      184.64      203.07     16.94 o
   2  14   7        1.93        9.14     13.67 o
   4  14   7       15.06        5.02     14.90 o
   6  14   7        4.11       25.56     19.04 o
   8  14   7        3.43      -23.89     24.73 o
 -13  15   7       20.64       11.94     34.16 o
 -11  15   7       10.42       51.12     19.44 o
  -9  15   7       10.67       26.34     18.86 o
  -7  15   7       47.55       58.28     19.93 o
  -5  15   7       71.46       36.44     56.25 o
  -3  15   7      225.87      239.36     20.41 o
  -1  15   7       54.83       97.63     32.16 o
   1  15   7       33.18       53.76     13.30 o
   3  15   7        7.43       31.00     15.39 o
   5  15   7        8.80      -12.61     15.04 o
   7  15   7        0.39        1.69     18.50 o
 -12  16   7        5.28       29.41     35.96 o
 -10  16   7        0.59      -17.46     17.46 o
  -8  16   7        0.15        0.76     19.13 o
  -6  16   7       15.99       -8.21     19.71 o
  -4  16   7       95.52       66.59     26.26 o
  -2  16   7       20.73       19.14     14.12 o
   0  16   7       19.32       -0.89     11.57 o
   2  16   7        5.92        3.19     15.28 o
   4  16   7        5.06       11.66     15.22 o
   6  16   7        8.39       11.03     22.83 o
  -9  17   7       32.25       20.40     21.13 o
  -7  17   7        2.00      -10.75     19.10 o
  -5  17   7       13.31       20.33     25.17 o
  -3  17   7        5.68       13.47     21.54 o
  -1  17   7        4.65        6.97     14.12 o
   1  17   7        9.55       11.32     15.30 o
   3  17   7        9.63       -6.58     15.17 o
   5  17   7       23.53       30.32     20.50 o
  -8  18   7        0.29       19.60     28.00 o
  -6  18   7        7.35        2.15     22.26 o
  -4  18   7        2.73      -17.50     43.60 o
  -2  18   7        5.76       38.23     24.07 o
   0  18   7        3.74        2.36     19.24 o
   2  18   7        0.56       -2.57     16.14 o
   4  18   7        3.35       21.53     20.05 o
  -7  19   7        2.12       33.95     24.65 o
  -5  19   7        8.35       31.28     23.43 o
  -3  19   7        2.66       36.03     25.24 o
  -1  19   7        1.46       -1.39     20.06 o
   1  19   7        3.25       22.05     21.71 o
 -16   0   8        0.97       -7.32     21.32 o
 -14   0   8       60.70       58.82     23.12 o
 -12   0   8      135.52       88.48     24.79 o
 -10   0   8      223.37      159.63     28.38 o
  -8   0   8      251.15      277.40     34.55 o
  -6   0   8      208.99      171.96     29.92 o
  -4   0   8       13.00       35.19     22.99 o
  -2   0   8       14.49       28.77     25.17 o
   0   0   8       23.91        7.14     13.57 o
   2   0   8       73.63       65.69     14.91 o
   4   0   8      108.19      105.61     17.79 o
   6   0   8       15.30       -2.73     14.23 o
   8   0   8       55.31       78.79     19.02 o
  10   0   8        4.68        3.46     17.16 o
 -17   1   8        6.63       15.42     15.43 o
 -15   1   8        1.20        9.18     14.10 o
 -13   1   8       15.61        5.62     14.02 o
 -11   1   8      121.91      144.23     21.45 o
  -9   1   8      225.58      225.72     33.97 o
  -7   1   8       74.60       85.19     29.15 o
  -5   1   8        4.88        0.78     16.15 o
  -3   1   8        2.48        4.24     16.12 o
  -1   1   8       37.30       13.33     18.16 o
   1   1   8        5.27        8.29      9.14 o
   3   1   8       29.08       16.64      9.51 o
   5   1   8      126.66      129.71     16.24 o
   7   1   8       21.01       31.77     11.58 o
   9   1   8        6.72       11.12     12.02 o
  11   1   8        2.53        5.71     12.63 o
 -16   2   8        0.45      -10.45     14.53 o
 -14   2   8        1.35       -7.79     14.27 o
 -12   2   8       45.00       43.10     16.12 o
 -10   2   8       17.30       15.27     15.43 o
  -8   2   8       28.19       33.07     16.70 o
  -6   2   8        4.95       20.34     15.81 o
  -4   2   8       34.79       19.06     31.27 o
  -2   2   8       57.46       58.75     19.89 o
   0   2   8        2.29        3.44     16.19 o
   2   2   8       51.01       67.58     11.51 o
   4   2   8       43.43       30.32     10.34 o
   6   2   8       12.84       -1.47     10.49 o
   8   2   8       10.09        3.31     12.90 o
  10   2   8        5.44       20.28     12.83 o
 -15   3   8      111.52       86.59     22.54 o
 -13   3   8       83.34       75.42     16.40 o
 -11   3   8        2.71       26.34     15.30 o
  -9   3   8       24.55        8.58     27.87 o
  -7   3   8       14.94       29.25     15.81 o
  -5   3   8       15.11       35.18     17.61 o
  -3   3   8       37.10       22.05     17.70 o
  -1   3   8       29.82       38.03     19.16 o
   1   3   8       53.95       67.30     13.05 o
   3   3   8       15.48       28.71     10.95 o
   5   3   8       20.53       29.38     12.05 o
   7   3   8       23.28       30.18     11.50 o
   9   3   8        1.58       10.79     11.97 o
  11   3   8        0.98       -2.15     13.49 o
 -16   4   8       22.52       42.12     26.97 o
 -14   4   8       32.23       33.74     14.53 o
 -12   4   8       30.17       10.73     27.23 o
 -10   4   8        1.08       13.18     15.33 o
  -8   4   8       12.25       -0.17     24.66 o
  -6   4   8        2.25       -1.24     15.43 o
  -4   4   8       13.46        9.62     16.35 o
  -2   4   8       21.37       41.51     18.33 o
   0   4   8       60.59       42.38     15.79 o
   2   4   8       17.35       28.87     12.34 o
   4   4   8       33.21       46.32     11.69 o
   6   4   8        4.03       10.27     11.45 o
   8   4   8        2.48       16.79     11.60 o
  10   4   8        1.11        4.85     12.32 o
 -15   5   8       16.42       53.04     29.79 o
 -13   5   8        6.22      -10.05     13.35 o
 -11   5   8        3.37       -3.27     13.91 o
  -9   5   8        3.56       20.01     17.40 o
  -7   5   8       33.39       29.92     18.62 o
  -5   5   8       20.36       14.06     17.20 o
  -3   5   8       38.73       14.20     17.21 o
  -1   5   8       58.84       52.08     21.64 o
   1   5   8       21.98       11.99     11.62 o
   3   5   8        0.46       -7.11     12.01 o
   5   5   8        8.79        4.70     10.84 o
   7   5   8        1.78        8.62     11.80 o
   9   5   8        0.35       11.32     13.13 o
  11   5   8        0.45       -3.22     15.28 o
 -16   6   8        2.26      -16.05     27.23 o
 -14   6   8       28.81       45.27     13.94 o
 -12   6   8       31.09       14.01     15.00 o
 -10   6   8       10.39       -3.18     13.70 o
  -8   6   8        5.10        0.59     15.60 o
  -6   6   8        1.56       10.11     16.30 o
  -4   6   8        7.97        4.75     16.61 o
  -2   6   8       11.64       -1.85     17.56 o
   0   6   8       13.61        7.02     15.16 o
   2   6   8       21.24       50.82     16.00 o
   4   6   8        0.98       -8.59     11.75 o
   6   6   8        0.31      -10.32     13.22 o
   8   6   8        0.20       10.91     13.26 o
  10   6   8        0.37        3.30     14.50 o
 -15   7   8        7.50       -0.13     26.71 o
 -13   7   8        1.71       -8.98     12.85 o
 -11   7   8       36.90       45.77     27.16 o
  -9   7   8       32.99       55.76     18.17 o
  -7   7   8        9.21      -13.74     14.88 o
  -5   7   8        6.61       -4.34     12.62 o
  -3   7   8        2.34       11.96     13.71 o
  -1   7   8       27.98       27.12     20.60 o
   1   7   8        7.90       -1.57     14.72 o
   3   7   8        4.31        8.51     10.90 o
   5   7   8        2.32       -1.02     13.22 o
   7   7   8        7.87       23.44     15.18 o
   9   7   8        0.91      -14.75     14.75 o
 -14   8   8        6.64       14.00     27.48 o
 -12   8   8        8.26      -15.43     16.76 o
 -10   8   8       13.73        6.49     14.16 o
  -8   8   8       16.18       29.43     16.94 o
  -6   8   8       17.33       13.68     17.48 o
  -4   8   8       10.69       30.65     13.98 o
  -2   8   8       29.84       43.71     15.79 o
   0   8   8       11.90       20.51     12.80 o
   2   8   8        4.05       -2.14     10.80 o
   4   8   8       23.07        6.07     11.52 o
   6   8   8       19.47       13.90     14.47 o
   8   8   8        3.15       21.11     20.72 o
  10   8   8        3.39       17.76     18.96 o
 -15   9   8       19.18       43.28     32.88 o
 -13   9   8        9.18        4.75     27.61 o
 -11   9   8       17.24       -6.37     14.19 o
  -9   9   8       50.74       26.90     16.78 o
  -7   9   8       20.34       28.20     27.10 o
  -5   9   8       42.40       56.01     25.94 o
  -3   9   8       12.92       14.04     13.99 o
  -1   9   8       11.57       -2.79     17.11 o
   1   9   8       20.70       29.70     16.77 o
   3   9   8        8.42        3.75     11.58 o
   5   9   8       36.81       46.60     15.60 o
   7   9   8        8.01        0.43     15.31 o
   9   9   8        9.81        3.01     18.29 o
 -14  10   8       14.63       11.69     30.82 o
 -12  10   8       40.47       17.98     14.37 o
 -10  10   8       69.25      110.99     36.41 o
  -8  10   8      152.39      112.66     21.57 o
  -6  10   8       39.01       43.97     20.75 o
  -4  10   8       10.78      -12.20     12.79 o
  -2  10   8       12.55      -12.51     13.67 o
   0  10   8        1.82      -11.82     11.82 o
   2  10   8        7.79      -12.58     12.58 o
   4  10   8        5.86        0.58     13.75 o
   6  10   8       15.95        4.18     14.99 o
   8  10   8        3.54        5.50     20.09 o
 -13  11   8        1.23      -26.33     26.33 o
 -11  11   8       36.02       33.65     24.79 o
  -9  11   8       39.10       37.06     19.13 o
  -7  11   8        2.49      -14.04     17.11 o
  -5  11   8        3.98       27.91     19.45 o
  -3  11   8        0.70        8.91     14.01 o
  -1  11   8        8.09        0.27     18.70 o
   1  11   8        6.19       18.12     13.73 o
   3  11   8       30.90       33.36     14.97 o
   5  11   8       10.61        3.98     14.77 o
   7  11   8        4.56        7.87     16.47 o
 -12  12   8        3.53      -13.96     13.96 o
 -10  12   8        8.21        4.70     16.64 o
  -8  12   8        3.66      -17.49     17.49 o
  -6  12   8       34.46       47.35     21.03 o
  -4  12   8        9.39       -4.92     24.98 o
  -2  12   8       11.21        3.55     15.00 o
   0  12   8        6.89       23.79     14.45 o
   2  12   8        5.88      -13.55     13.55 o
   4  12   8        1.44        2.69     14.91 o
   6  12   8       10.97        1.32     16.25 o
 -11  13   8        2.39        8.68     29.28 o
  -9  13   8       14.79       22.97     19.04 o
  -7  13   8       11.18        3.07     19.51 o
  -5  13   8        5.63       51.84     22.01 o
  -3  13   8       23.83       18.45     20.88 o
  -1  13   8       18.61       21.23     16.05 o
   1  13   8       27.87       34.31     24.63 o
   3  13   8        9.89        3.17     25.38 o
   5  13   8       11.35       33.86     17.23 o
 -10  14   8       11.22       -8.19     18.38 o
  -8  14   8       13.30        5.60     19.75 o
  -6  14   8        4.95        5.40     20.38 o
  -4  14   8       38.38        1.37     20.84 o
  -2  14   8       12.62       18.43     23.29 o
   0  14   8        7.48       27.81     18.07 o
   2  14   8        2.83       -7.78     18.10 o
   4  14   8        6.55        2.56     19.74 o
  -9  15   8        1.37      -18.99     18.99 o
  -7  15   8       38.92       30.27     41.10 o
  -5  15   8        8.50       15.85     23.10 o
  -3  15   8        7.88       12.09     22.70 o
  -1  15   8       19.11       24.83     17.51 o
   1  15   8        5.33      -14.61     18.21 o
   3  15   8        0.54      -15.31     22.97 o
  -8  16   8        4.15       -5.67     20.95 o
  -6  16   8        0.40      -21.58     21.58 o
  -4  16   8        1.17       27.33     23.46 o
  -2  16   8       24.93       12.44     46.36 o
   0  16   8        1.73      -24.61     31.40 o
   2  16   8        4.04       14.67     21.08 o
  -5  17   8        7.41       -1.86     23.63 o
  -3  17   8        2.55      -11.33     46.30 o
  -1  17   8        2.17        4.05     25.09 o
 -13   1   9        8.25        0.62     16.36 o
 -11   1   9       38.15       40.83     18.68 o
  -9   1   9       36.12       25.81     18.29 o
  -7   1   9        1.05       13.44     16.94 o
  -5   1   9        4.18       20.43     27.48 o
  -3   1   9       11.93       37.68     19.70 o
  -1   1   9        1.63       31.18     21.32 o
   1   1   9        8.64       16.80     19.80 o
   3   1   9        3.34       26.44     26.52 o
   5   1   9        9.29       12.84     16.52 o
   7   1   9        5.66       12.31     14.10 o
 -14   2   9        0.12        2.97     26.58 o
 -12   2   9        0.04      -14.74     14.74 o
 -10   2   9       17.04        9.92     17.33 o
  -8   2   9       10.05       11.25     17.57 o
  -6   2   9        1.39       16.70     18.56 o
  -4   2   9        3.41       11.92     18.52 o
  -2   2   9        9.50      -17.20     17.20 o
   0   2   9        4.11        1.94     20.74 o
   2   2   9        4.06        7.32     21.02 o
   4   2   9       36.90       54.04     24.09 o
   6   2   9        0.25       -0.66     17.65 o
   8   2   9        3.26       -2.80     15.44 o
 -13   3   9        0.23       18.54     17.52 o
 -11   3   9       29.48       37.67     18.70 o
  -9   3   9        2.55      -14.44     16.33 o
  -7   3   9        2.59       23.05     20.61 o
  -5   3   9       11.52        1.76     18.77 o
  -3   3   9        6.40      -17.16     17.16 o
  -1   3   9       26.38       82.01     23.11 o
   1   3   9       14.90      -10.82     19.52 o
   3   3   9        2.95       -2.52     20.24 o
   5   3   9        0.95       18.90     16.83 o
   7   3   9        9.54       17.87     15.63 o
 -14   4   9       28.13       32.67     16.89 o
 -12   4   9       15.55       23.45     36.09 o
 -10   4   9        9.08        7.89     20.03 o
  -8   4   9       21.40       10.31     17.93 o
  -6   4   9        0.54      -14.99     14.99 o
  -4   4   9       63.43       77.58     22.42 o
  -2   4   9       27.53       18.52     19.90 o
   0   4   9       11.96       16.48     19.49 o
   2   4   9        1.39       13.52     21.38 o
   4   4   9        5.42      -20.05     21.38 o
   6   4   9        2.52       13.30     28.99 o
   8   4   9        0.69      -12.78     14.76 o
 -13   5   9        2.11       10.57     17.26 o
 -11   5   9        6.18        9.42     17.19 o
  -9   5   9        3.81       -2.27     15.93 o
  -7   5   9        1.02       12.10     17.39 o
  -5   5   9       18.68        2.22     19.14 o
  -3   5   9        5.63       22.60     20.25 o
  -1   5   9       79.18       82.17     23.56 o
   1   5   9       13.19       48.51     22.91 o
   3   5   9       10.75       25.46     23.47 o
   5   5   9        2.57       -7.95     23.19 o
   7   5   9        1.58      -13.29     18.25 o
 -12   6   9        5.74        4.08     20.93 o
 -10   6   9        2.48      -16.27     16.27 o
  -8   6   9        0.54        7.53     16.99 o
  -6   6   9        0.34       15.03     18.27 o
  -4   6   9       33.12        5.04     19.43 o
  -2   6   9       25.60       34.26     21.25 o
   0   6   9        5.91       -2.57     24.21 o
   2   6   9        8.46       -0.15     20.02 o
   4   6   9        0.08        3.68     47.65 o
   6   6   9        0.34        2.58     23.44 o
 -13   7   9        0.24       -4.05     17.79 o
 -11   7   9        2.98       -4.48     16.58 o
  -9   7   9        0.54        1.34     17.28 o
  -7   7   9        6.22        9.86     18.33 o
  -5   7   9        2.83       15.21     20.42 o
  -3   7   9        2.85        1.96     14.96 o
  -1   7   9       10.90       11.15     15.68 o
   1   7   9        1.89       -8.41     15.75 o
   3   7   9        1.48        0.61     21.82 o
   5   7   9        7.48      -15.99     23.56 o
   7   7   9        0.46      -10.91     25.12 o
 -12   8   9        1.20      -16.19     16.23 o
 -10   8   9        5.53       21.03     17.62 o
  -8   8   9       11.95       -1.46     17.71 o
  -6   8   9        1.55        0.90     18.65 o
  -4   8   9       15.90       39.65     21.45 o
  -2   8   9        1.35       16.44     16.36 o
   0   8   9        1.24       -9.03     16.01 o
   2   8   9        0.20        0.90     21.58 o
   4   8   9        4.69       17.23     23.38 o
   6   8   9        2.00       31.86     26.47 o
 -11   9   9        1.31       27.22     18.35 o
  -9   9   9        4.05        8.69     17.56 o
  -7   9   9        5.41        4.88     19.61 o
  -5   9   9        0.03      -18.76     18.76 o
  -3   9   9        2.29       23.68     21.83 o
  -1   9   9        2.02      -18.35     18.35 o
   1   9   9        6.84        5.71     22.95 o
   3   9   9        3.85       -9.93     22.00 o
   5   9   9        2.17      -18.80     32.11 o
 -10  10   9       26.05       37.61     20.27 o
  -8  10   9       25.23       32.51     20.82 o
  -6  10   9        1.31       29.08     20.59 o
  -4  10   9        4.01        1.93     20.64 o
  -2  10   9        4.23        8.11     19.58 o
   0  10   9        0.52      -10.53     21.28 o
   2  10   9        5.01       -9.86     21.11 o
   4  10   9        1.01        7.29     25.34 o
  -9  11   9       11.17        3.10     20.33 o
  -7  11   9        1.20        3.82     24.21 o
  -5  11   9        4.07      -10.94     29.54 o
  -3  11   9        0.75      -20.41     23.37 o
  -1  11   9        7.99      -15.36     15.36 o
   1  11   9        0.61       14.49     22.11 o
   3  11   9        1.68      -11.67     23.91 o
  -8  12   9       15.41       10.45     21.89 o
  -6  12   9        1.84       -6.05     21.70 o
  -4  12   9       20.84       35.47     61.84 o
  -2  12   9        2.10      -17.40     43.09 o
   0  12   9       13.93       20.05     24.88 o
   2  12   9        9.15       -0.53     24.83 o
  -7  13   9        6.07      -14.87     20.60 o
  -5  13   9        1.90       45.59     24.03 o
  -3  13   9       28.82       36.14     25.25 o
  -1  13   9        8.69       40.22     26.79 o
   1  13   9       10.81      -15.96     24.30 o
  -4  14   9        4.46      -22.66     22.66 o
  -2  14   9       79.38       65.46     27.27 o
 -10   0  10        1.93      -15.92     25.68 o
  -8   0  10       73.97      104.79     34.29 o
  -6   0  10       19.94       66.14     33.65 o
  -4   0  10        4.85       19.78     30.18 o
  -2   0  10       12.78      -24.91     24.91 o
   0   0  10        1.87       19.91     32.75 o
   2   0  10       10.62       17.47     34.80 o
   4   0  10        5.33      -31.34     31.34 o
 -11   1  10       15.35       16.49     19.52 o
  -9   1  10       55.75       81.70     22.86 o
  -7   1  10        9.38       36.62     22.73 o
  -5   1  10       24.07       26.83     21.82 o
  -3   1  10        8.19       12.21     20.37 o
  -1   1  10        0.85       16.05     22.57 o
   1   1  10        3.84      -12.77     21.07 o
   3   1  10        1.34       48.44     27.40 o
 -10   2  10       15.35       20.42     20.31 o
  -8   2  10        1.92       20.13     21.09 o
  -6   2  10       25.58       15.72     25.30 o
  -4   2  10        7.02       11.10     21.43 o
  -2   2  10       13.69       15.70     22.59 o
   0   2  10        0.30       25.50     49.57 o
   2   2  10        1.34      -14.02     21.12 o
   4   2  10        7.67        3.46     25.55 o
  -9   3  10        0.27       10.96     20.81 o
  -7   3  10        0.65       -8.40     19.01 o
  -5   3  10       13.23       35.18     22.25 o
  -3   3  10        2.30      -10.63     20.93 o
  -1   3  10        2.82      -18.73     18.73 o
   1   3  10        1.52      -15.23     30.05 o
   3   3  10       12.78       64.11     27.50 o
 -10   4  10        2.04       -2.31     19.02 o
  -8   4  10        4.61       11.96     23.95 o
  -6   4  10        1.44       25.02     21.93 o
  -4   4  10        2.43       11.68     21.57 o
  -2   4  10        9.12      -14.64     21.19 o
   0   4  10        1.49        4.20     22.11 o
   2   4  10        4.78      -16.28     23.55 o
  -9   5  10        1.44       -7.42     19.62 o
  -7   5  10        0.11       22.26     30.63 o
  -5   5  10        9.56      -19.41     20.15 o
  -3   5  10       10.93        5.37     23.02 o
  -1   5  10        3.04       24.19     24.06 o
   1   5  10        1.62       -7.73     23.61 o
   3   5  10        0.03      -24.02     24.02 o
  -8   6  10        2.05       13.43     21.75 o
  -6   6  10        1.07      -15.26     20.70 o
  -4   6  10        1.01      -16.72     20.81 o
  -2   6  10        1.44       26.61     23.16 o
   0   6  10        0.93        5.33     24.61 o
   2   6  10        1.51       17.09     25.09 o
  -7   7  10        2.49       -6.72     20.36 o
  -5   7  10        0.80      -17.74     23.82 o
  -3   7  10        1.86       24.75     24.08 o
  -1   7  10        5.19       53.59     25.49 o
   1   7  10        0.17      -16.59     27.55 o
  -6   8  10        1.44        6.03     22.23 o
  -4   8  10        6.66       62.18     25.68 o
  -2   8  10        5.48       -0.51     23.03 o
   0   8  10        0.01      -17.36     23.42 o
  -5   9  10        4.16        0.83     22.77 o
  -3   9  10        1.75        5.31     33.45 o
 
